# Supplementary material for: Transcriptome-Wide Mapping of Pea Seed Ageing Reveals a Pivotal Role for Genes Related to Oxidative Stress and Programmed Cell Death
Source: PLoS One. 2013 Oct 29;8(10):e78471. doi: 10.1371/journal.pone.0078471 (PMC3812160; doi:10.1371/journal.pone.0078471)
Supplement: Table S2 — Genes showing altered expression during the artificial ageing of pea seeds. Expression values correspond to the log transformed ratio of expression between aged (8, 12 and 15 d) and non-aged (0 d) seed. Genes representing at least a 2-fold change (log2 ratio ≥1 for up-regulation and ≤−1 for down-regulation) at one or more time points are included. Genes which showed a change in expression corresponding to a log2 ratio ≥1.0 or ≤−1.0 are shaded in light magenta (up-regulation) or light green (down-regulation), and those which were changed by a log2 ratio of ≥1.5 or ≤−1.5 are shaded in dark magenta (up-regulation) or dark green (down-regulation). Genes that were assigned a KOG annotation are arranged in KOG functional categories. (XLS) [file pone.0078471.s007.xls]

## Sheet: Table S2
Supporting Table S2
Supporting Table S2. Genes showing altered expression during the artificial ageing of pea seeds. Expression values correspond to the log transformed ratio of expression between aged (8, 12 and 15 d) and non-aged (0 d) seed. Genes representing at least a 2-fold change (log2 ratio ≥ 1 for up-regulation and ≤ -1 for down-regulation) at one or more time points are included. Genes which showed a chang…
ProbeID			Expression ratio log2			Gene product
	Accession number	KOG ID	0d vs 8d	0d vs 12d	0d vs 15d
CELLULAR PROCESSES AND SIGNALING
Cell wall/ membrane/ envelope biogenesis (M)
PSOLI00615	pir|T06526	COG1371	-1.41333	-1.67667	-2.06333	UDP-glucose 4-epimerase
PSOLI00807	pir|B86261	COG1371	-1.02667	-1.16333	-1.37667	UDP-glucose 4-epimerase
PSOLI04390	trembl|Q9T0M9	COG0853	1.64333	1.28	1.17333	Sucrose synthase; putative / sucrose-UDP glucosyltransferase; putative
Post-translational modification, protein turnover, chaperones (O)
PSOLI00562	tremblnew|AAN33193	COG0357	-2.26667	-2.36	-2.76667	T-complex protein 1 subunit epsilon
PSOLI00955	trembl|Q8GSN4	COG0101	-2.03	-1.84333	-2.12333	Heat shock protein
PSOLI04905	pir|B86295	COG0101	-1.93	-2.32	-2.56667	Heat shock 70 kDa protein
PSOLI00860	pir|B35905	COG1051	-1.92	-1.48667	-2.03	ATP-dependent Clp protease ATP-binding subunit clpC homolog; chloroplast precursor
PSOLI00760	tremblnew|CAF02075	COG1439	-1.8	-1.6	-2.10667	Rab GDP dissociation inhibitor beta
PSOLI04945	pir|T05873	COG0737	-1.72	-1.57667	-2.11667	ATPase family AAA domain-containing protein 1
PSOLI00619	tremblnew|AAO00895	COG0019	-1.53	-1.86667	-2.13	Heat shock protein 81-3 (HSP81-3) (HSP81.2)
PSOLI00846	pir|F84674	COG0739	-1.41667	-1.44	-1.58667	Vacuolar protein sorting-associating protein 4B
PSOLI02248	tremblnew|AAP86672	COG1555	-1.38667	-1.54	-1.84	26S proteasome non-ATPase regulatory subunit 14
PSOLI04296	trembl|Q9C5U3	COG0728	-1.12667	-1.24	-1.73333	26S proteasome AAA-ATPase subunit RPT6a
PSOLI04501	sprot|GPX4	COG1651	-1.26667	-1.32667	-1.61333	Glutathione peroxidase; putative
PSOLI00499	trembl|Q9FFC3	COG1339	-1.25	-1.23	-1.21667	Aspartyl protease family protein
PSOLI02110	pir|T09684	COG0710	-1.24667	-1.19333	-1.57333	179 kDa class II heat shock protein
PSOLI04215	trembl|Q9XG89	COG0841	-1.2	-1.23	-1.49667	14-3-3-like protein A (VFA-1433A)
PSOLI03935	trembl|Q9XF99	COG1724	-1.11333	-1.26667	-1.5	SKP1-like protein 1B
PSOLI00725	trembl|Q9SAU8	COG0101	-1.10333	-1.23333	-1.55	Heat shock cognate 70 kDa protein 1 (Hsc70.1)
PSOLI00184	trembl|Q9M4R0	COG0419	-1.03	-1.05333	-1.19	Ubiquitin-conjugating enzyme 1 (UBC1)
PSOLI04725	pir|T03843	COG3083	-1.02667	-1.15667	-1.18333	Prohibitin
PSOLI02992	trembl|Q84LW7	COG0543	-1.02333	-0.95	-1.24	Peptidyl-prolyl cis-trans isomerase; putative
PSOLI00605	pir|T03985	COG0174	-1.01667	-0.813333	-1.16667	20S proteasome beta subunit A (PBA1) (PRCD)
PSOLI04921	pir|T51245	COG0800	-1	-1.18333	-1.41667	E3 ubiquitin-protein ligase CIP8
PSOLI00088	trembl|Q9SF16	COG0361	-0.983333	-1.03	-1.10667	T-complex protein 1 subunit eta
PSOLI04345	trembl|Q84YH4	COG0417	-0.983333	-1.00333	-1.31	Ubiquitin-conjugating enzyme 10 (UBC10)
PSOLI01831	pir|F86350	COG0180	-0.966667	-0.953333	-1.16667	Proteasome subunit beta type 3; putative
PSOLI00698	tremblnew|BAC81649	COG0406	-0.953333	-1.16	-1.23333	IN2-1 protein
PSOLI04776	pir|T08443	COG0896	-0.94	-1.10667	-1.37667	Ubiquitin-conjugating enzyme spm2
PSOLI01691	pir|A86182	COG1499	-0.935	-0.645	-1.08	Protein arginine N-methyltransferase family protein
PSOLI03855		COG1543	-0.933333	-1.11667	-1.1	Cathepsin H
PSOLI01363	pir|T51979	COG0173	-0.926667	-0.98	-1.3	20S proteasome beta subunit B (PBB1)
PSOLI04096	pir|A84451	COG0730	-0.906667	-0.94	-1.14333	Cell division control protein 48 homolog B
PSOLI02041	trembl|Q8H1A6	COG0710	-0.89	-0.63	-1.19	18.1 kDa class I heat shock protein (HSP 18.1)
PSOLI01547	trembl|Q8LB95	COG1816	-0.88	-0.93	-1.15	Ubiquitin fusion degradation protein 1 homolog
PSOLI05103	pir|T02207	COG2581	-0.88	-0.79	-1.05667	Proteasome (prosome; macropain) 26S subunit; non-ATPase; 3
PSOLI01145	trembl|Q9LW13	COG0911	-0.875	-0.685	-1.1	Monothiol glutaredoxin-S15 (AtGrxS15)
PSOLI04370	pir|T52451	COG0840	-0.83	-0.893333	-1.1	Endopeptidase Clp
PSOLI00809	pir|G96538	COG0731	-0.825	-0.77	-1.08	ATP-dependent metalloprotease FtsH
PSOLI01813	pir|T09117	COG4414	-0.805	-0.895	-1.055	COP9 signalosome complex subunit 8
PSOLI01032	trembl|Q9FQD6	COG0867	-0.775	-0.905	-1.07	Putative glutathione S-transferase
PSOLI02528	trembl|Q9SEA9	COG0417	-0.72	-0.88	-1.05	Ubiquitin-conjugating enzyme; putative
PSOLI04083	trembl|Q8SAG2	COG0541	-0.713333	-1.01667	-1.25667	Peroxiredoxin type 2; putative
PSOLI01557	trembl|Q9SWB5	COG0712	-0.645	-0.65	-1.01	Chaperone protein dnaJ 3 (AtJ3) (AtDjA3)
PSOLI01338	trembl|Q9AXQ2	COG0960	0.526667	0.686667	1.18333	Peptidase (mitochondrial processing) beta
PSOLI04506	trembl|Q9ZRI6	COG0001	0.66	0.993333	1.09667	Ubiquitin
PSOLI03407	pir|T06598	COG0100	0.683333	1.05667	1.05	Luminal-binding protein 2 (BiP2)
PSOLI02763	trembl|Q9T0N0	COG0841	0.713333	0.786667	1.06	14-3-3-like protein
PSOLI04381	pir|T47691	COG0543	0.763333	1.07667	1.18	FK506 binding protein 4
PSOLI01092	trembl|Q9FHJ4	COG0724	0.783333	0.766667	1.1	MYB protein family
PSOLI02364	pir|D96666	COG0417	0.79	0.863333	1.01667	Ubiquitin-conjugating enzyme 10 (UBC10)
PSOLI02498	pir|G86335	COG2581	0.796667	0.853333	1.08	Probable 26S proteasome non-ATPase regulatory subunit 3a
PSOLI01437	tremblnew|BAD19412	COG0546	0.88	0.95	1.16333	Peptidylprolyl isomerase D (cyclophilin D)
PSOLI03857		COG2100	0.88	0.89	1.02	Dipeptidylpeptidase 9
PSOLI04626	pir|T02207	COG2581	0.896667	1.11	1.31667	Proteasome (prosome; macropain) 26S subunit; non-ATPase; 3
PSOLI02926	trembl|Q6H800	COG0180	1.04333	1.12667	1.07	Proteasome subunit beta type 3; putative
PSOLI04247	trembl|Q8GUR9	COG0907	1.04667	1.01333	1.25333	Thioredoxin H-type (TRX-H)
PSOLI05050	trembl|Q7LVP9	COG0001	1.06667	1.12	1.05667	Ubiquitin
PSOLI03645	pir|T51390	COG0359	1.15	1.46333	1.45667	T-complex protein 1 subunit zeta
PSOLI01794	trembl|Q94C56	COG0731	1.19	1.23333	1.41	FtsH protease; putative
PSOLI01195	pir|T46237	COG1863	1.34333	1.41667	1.70667	Ubiquitin-specific protease 26 (UBP26)
PSOLI04472	pir|S24602	COG1543	1.73	0.11	0.09	Cysteine proteinase RD21; putative
Signal transduction mechanisms (T)
PSOLI00549	pir|T02521	COG0704	-1.90333	-1.94667	-2.21667	ARF GAP-like zinc finger-containing protein ZIGA2 (ZIGA2)
PSOLI00523	pir|T46084	COG0032	-1.12333	-0.976667	-0.883333	Calcium-dependent protein kinase; putative / CDPK; putative
PSOLI02191	pir|T47417	COG0027	-1.08667	-1.21667	-1.23667	Calmodulin-7 (CaM-7)
PSOLI04258	tremblnew|AAQ63462	COG0027	-1.07667	-1.24	-1.21667	Calmodulin-7 (CaM-7)
PSOLI04220	tremblnew|BAC81653	COG0788	-1.01667	-1.29	-1.45	Adenosylmethionine decarboxylase family protein
PSOLI00165	trembl|Q94B82	COG1363	-0.97	-0.93	-1.31667	UBX domain-containing protein
PSOLI04389	trembl|Q9LTF8	COG2197	-0.966667	-1.18	-1.36	TBC1 domain family member 15
PSOLI04603	pir|T09613	COG0279	-0.936667	-1.18	-1.50333	Guanine nucleotide-binding protein subunit beta-like protein
PSOLI00358	tremblnew|BAD09977	COG2210	0.72	1.02	0.95	Oxysterol-binding protein-related protein 10
PSOLI00314	tremblnew|BAD09932	COG2197	0.776667	0.663333	1.03	GTPase activator protein of Rab-related small GTPases-like protein
PSOLI00061	trembl|Q8W4I7	COG0032	0.935	0.81	1.07	Calcium-dependent protein kinase; putative / CDPK; putative
PSOLI02325	sprot|AHP1	COG4747	0.98	1.09333	0.993333	Histidine-containing phosphotransfer protein 1
Intracellular trafficking, secretion and vesicular transport (U)
PSOLI01936	trembl|Q9MAX8	COG3081	-1.33	-1.53	-1.66333	Probable coatomer subunit epsilon
PSOLI01563	tremblnew|AAT41857	COG3103	-1.32333	-1.33	-1.60333	Protein YIPF5 (YIP1 family member 5)
PSOLI00967	pir|H96836	COG3487	-1.23667	-1.23667	-1.40667	Expressed protein
PSOLI04030	trembl|Q6IDL4	COG1691	-1.11667	-1.19667	-1.39	Transmembrane emp24 domain-containing protein 10 precursor
PSOLI03619	pir|D86243	COG1278	-1.06333	-0.763333	-0.883333	Transmembrane 9 superfamily protein member 3 precursor
PSOLI04701	sprot|YK61	COG0861	-1.05	-1.12667	-1.41333	VAMP-like protein YKT61
PSOLI00864	trembl|Q8H012	COG1278	-1.03667	-1.07667	-1.42	Transmembrane 9 superfamily protein member 1 precursor
PSOLI05143	pir|T01509	COG0077	-0.976667	-1.03333	-1.34333	GTP-binding protein SAR1A
PSOLI04545	trembl|Q40209	COG0092	-0.953333	-1.10667	-1.30667	Ras-related protein RHN1
PSOLI04253	trembl|Q8RUR2	COG0070	-0.893333	-1.06333	-1.6	ADP-ribosylation factor 2
PSOLI04314	pir|S46498	COG0096	-0.84	-1.21	-1.32667	GTP-binding nuclear protein Ran/TC4
PSOLI03838	pir|T02480	COG1332	-0.82	-0.93	-1.16333	SEC13-related protein (SEC13-like protein 1)
PSOLI00276	sprot|R11C	COG0087	-0.806667	-1.1	-1.23	Ras-related protein Rab11C
PSOLI03501	pir|T13013	COG1792	-0.786667	-1.09333	-1.37	Reticulon family protein (RTNLB7)
PSOLI03290	pir|H86398	COG2104	0.78	0.773333	1.09	Nuclear transport factor 2 (NTF-2)
PSOLI02709	pir|T48021	COG0070	0.886667	0.99	1.03333	ADP-ribosylation factor 2
Defense mechanisms (V)
PSOLI04280	trembl|Q9ZPK2	COG1502	-1.67333	-1.64	-1.90333	Cinnamyl-alcohol dehydrogenase family / CAD family
PSOLI04118	pir|T10736	COG1502	-0.933333	-1.02	-1.03667	Dihydroflavonol-4-reductase
PSOLI01240	trembl|Q93XB9	COG1629	0.445	1.03	0.755	Bax inhibitor 1 (BI-1) (AtBI-1)
Nuclear structure (Y)
PSOLI00821	trembl|Q8RY25	COG0845	-1.32667	-1.01667	-1.11667	Nucleoporin family protein
PSOLI00641	pir|T51557	COG2020	0.65	0.95	1.28333	Exportin 1; putative
Cytoskeleton (Z)
PSOLI01512	pir|S20868	COG1375	-1.94667	-1.98	-2.25667	Tubulin beta-1 chain (Beta-1 tubulin)
PSOLI04417	pir|T51183	COG0676	-1.83333	-1.60667	-2.11333	Actin-7 (Actin-2)
PSOLI02637	pir|S20868	COG1375	-1.47667	-1.63667	-1.51	Tubulin beta-1 chain (Beta-1 tubulin)
PSOLI00918	trembl|Q96446	COG0676	-1.26667	-1.36	-1.74333	Actin-66 (Fragment)
PSOLI05156	tremblnew|AAK72616	COG1735	-1.23	-1.40667	-1.75667	Actin-depolymerizing factor 2 (ADF 2)
PSOLI00789	trembl|Q6H4W0	COG1375	-1.18333	-1	-1.29333	Tubulin beta-7 chain (Beta-7 tubulin) (pTUB22)
PSOLI04268	sprot|PRO1	COG1755	-1.18	-1.34667	-1.66333	Profilin-1
PSOLI02409	tremblnew|AAK72616	COG1735	-1.05667	-1.05	-1.39667	Actin-depolymerizing factor 2 (ADF 2)
PSOLI04743	tremblnew|AAQ74875	COG0676	-1.01	-1.16	-1.32	Actin-1
PSOLI04322	pir|S20869	COG1375	-0.963333	-0.856667	-1.08333	Tubulin beta-2 chain (Beta-2 tubulin) (Fragment)
PSOLI00375	pir|S20870	COG1375	-0.796667	-1.05	-1.24	Tubulin beta-3 chain (Beta-3 tubulin) (Fragment)
PSOLI02968	trembl|Q9FKP4	COG0239	0.696667	1.05	1.03667	Kinesin-related protein
PSOLI03966		COG1376	0.843333	1.02667	1.30333	Tubulin alpha chain
PSOLI04421	pir|S58316	COG0676	1.19	1.07667	1.17333	Actin-3
INFORMATION STORAGE AND PROCESSING
RNA processing and modification (A)
PSOLI00736	trembl|Q851S7	COG2481	-1.68333	-1.62667	-1.99667	Pescadillo homolog
PSOLI04199	tremblnew|AAP37854	COG1475	-1.23667	-1.31	-1.63667	60S ribosomal protein L4-1 (L1)
PSOLI01571	trembl|Q9FKY1	COG4211	-0.893333	-0.913333	-1.36	Heterogeneous nuclear ribonucleoprotein F
PSOLI04871	tremblnew|BAD08200	COG3172	-0.78	-0.823333	-1.17333	Small nuclear ribonucleoprotein Sm D3
PSOLI00137	tremblnew|AAP37854	COG1475	-0.76	-1.02667	-1.09333	60S ribosomal protein L4-1 (L1)
PSOLI01522	pir|C86153	COG3392	-0.64	-0.66	-1.1	Protein mago nashi homolog
PSOLI01604	pir|S49849	COG0452	0.86	0.926667	1.09333	Aconitase 1
PSOLI01181	trembl|Q84L59	COG1190	0.913333	1.11	1.31667	Polypyrimidine tract-binding protein homolog 3
PSOLI03847		COG0331	1.1	0.956667	1.22333	DEAD-box ATP-dependent RNA helicase 5
PSOLI03775	trembl|O81396	COG0452	1.14667	1.07333	1.42333	Aconitate hydratase; cytoplasmic; putative / citrate hydro-lyase/aconitase; putative
Chromatin structure and dynamics (B)
PSOLI00603	trembl|Q94JV1	COG2633	-1.60333	-1.5	-1.78667	Protein LRP16 (Fragment)
PSOLI01927	pir|S24346	COG1745	-1.03	-1.22	-1.51	Histone H3.3
PSOLI04068	trembl|Q9M3H6	COG1744	-0.886667	-0.92	-1.10333	Probable histone H2B.3
PSOLI03330	pir|S24346	COG1745	-0.773333	-0.876667	-1.15333	Histone H3.3
PSOLI04775	pir|S04520	COG1745	-0.715	-0.82	-1.055	Histone H3.2
PSOLI02502	pir|S60474	COG1756	-0.52	-0.75	-1.03	Probable histone H2A.3
PSOLI05189	pir|E84688	COG3467	0.815	0.91	1.035	Histone H4 variant TH091
PSOLI00999	trembl|Q9M3H6	COG1744	0.893333	1.03667	0.996667	Probable histone H2B.3
PSOLI01951	pir|E84688	COG3467	1.04	0.906667	0.986667	Histone H4 variant TH091
Translation, ribosomal structure and biogenesis (J)
PSOLI04762	trembl|Q8RVT3	COG0469	-2.21667	-2.35	-2.72667	Elongation factor 2
PSOLI03982	trembl|Q8RVT3	COG0469	-2.15	-2.35	-2.78	Eukaryotic translation elongation factor 2
PSOLI01474	sprot|EF1A	COG0052	-2.09333	-2.37667	-3.21333	Elongation factor 1-alpha / EF-1-alpha
PSOLI00629	tremblnew|AAR97917	COG0327	-2.04667	-2.01	-2.54667	RNA helicase-1; putative
PSOLI02752	trembl|Q8H9B1	COG0052	-1.84	-1.99667	-2.67667	Elongation factor 1-alpha
PSOLI00844	pir|A96602	COG0469	-1.77667	-1.81667	-1.36667	Putative elongation factor 2
PSOLI04624	pir|T03718	COG0459	-1.61	-1.66	-1.88667	Eukaryotic peptide chain release factor GTP-binding subunit
PSOLI00985	pir|E84693	COG1488	-1.47	-1.49333	-1.88	Pumilio homolog 2 (Pumilio-2)
PSOLI04333	pir|S37271	COG3295	-1.42667	-1.39333	-1.71667	60S ribosomal protein L13-1
PSOLI04765	tremblnew|AAP21331	COG3434	-1.33667	-1.60667	-2.07333	60S ribosomal protein L22-2
PSOLI04205	trembl|Q8VYF1	COG1678	-1.23333	-1.43	-1.68333	60S ribosomal protein L15-2
PSOLI01861	sprot|BXD1	COG3031	-1.22	-1.41333	-1.89	Brix domain-containing protein 1 homolog
PSOLI02197	pir|T06821	COG0460	-1.20667	-1.27333	-1.17667	Translation elongation factor EF-Tu
PSOLI04201	pir|B86213	COG1754	-1.18667	-1.58667	-1.77667	40S ribosomal protein S15a-1
PSOLI00109	trembl|Q9ZPI1	COG1885	-1.17333	-0.906667	-0.983333	Lysyl-tRNA synthetase
PSOLI04311	tremblnew|AAR97917	COG0327	-1.15333	-1.32	-1.48667	Eukaryotic initiation factor 4A
PSOLI04638	tremblnew|BAD09090	COG1570	-1.15333	-1.32333	-1.34	60S ribosomal protein L10a-1
PSOLI04042	tremblnew|BAC84635	COG3181	-1.15	-1.21667	-1.64	40S ribosomal protein S3-2
PSOLI04387	tremblnew|AAM63481	COG3424	-1.15	-1.13333	-1.40333	40S ribosomal protein S24-1
PSOLI04813	trembl|Q8LJW0	COG0378	-1.14333	-1.45333	-1.83	40S ribosomal protein S4-2
PSOLI04340	pir|B86213	COG1754	-1.13	-0.906667	-1.14667	40S ribosomal protein S15a-1
PSOLI04935	trembl|Q9M3Z0	COG1694	-1.12667	-1.26	-1.50667	60S ribosomal protein L6-2
PSOLI04072	trembl|Q7XPU3	COG1765	-1.11667	-1.14333	-1.37	Ribosome biogenesis regulatory protein homolog
PSOLI03901		COG3320	-1.11667	-1.29667	-1.49	40S ribosomal protein S7-1
PSOLI04169	trembl|Q9AVH4	COG3344	-1.09333	-1.31333	-1.34333	Ribosomal protein S10
PSOLI03835	pir|S40240	COG0004	-1.06333	-0.993333	-1.51667	Ubiquitin
PSOLI04654	trembl|Q9FEZ7	COG2309	-1.03333	-1.12667	-1.39333	60S ribosomal protein L8-3
PSOLI04416	sprot|RS12	COG3406	-1.02667	-1.11667	-1.3	40S ribosomal protein S12
PSOLI02330	pir|S37271	COG3295	-1.01	-1.01333	-1.30667	60S ribosomal protein L13-1
PSOLI04468	pir|T07974	COG0407	-1.01	-1.26667	-1.59667	40S ribosomal protein S14
PSOLI04315	pir|T50532	COG1779	-1	-1.12	-1.3	Ribosomal protein S27
PSOLI04693	pir|T47667	COG1751	-0.97	-1.14	-1.47	60S ribosomal protein L23a
PSOLI04204	pir|S19978	COG3255	-0.93	-1.00667	-1.14333	60S ribosomal protein L9
PSOLI02384	pir|S37271	COG3295	-0.926667	-0.986667	-1.21667	60S ribosomal protein L13-1
PSOLI04212	pir|S51819	COG0397	-0.926667	-1.08667	-1.48	60S ribosomal protein L11 (L5)
PSOLI04388	trembl|Q6H8J2	COG3301	-0.86	-0.983333	-1.18	40S ribosomal protein S9-2
PSOLI04476	trembl|O81925	COG1646	-0.856667	-0.89	-1.19	40S ribosomal protein S6
PSOLI02080	trembl|Q7XA68	COG3203	-0.845	-0.825	-1.065	50S ribosomal protein L13
PSOLI04461	sprot|RL10	COG0857	-0.826667	-0.87	-1.18667	60S ribosomal protein L10
PSOLI01911	pir|E84728	COG3406	-0.815	-0.68	-1.055	40S ribosomal protein S12
PSOLI04780	sprot|RS8	COG3283	-0.81	-0.96	-1.11	40S ribosomal protein S8
PSOLI03882		COG2975	-0.793333	-0.853333	-1.09333	Eukaryotic translation initiation factor 3 subunit 5
PSOLI04837	pir|T08000	COG3403	-0.783333	-0.906667	-1.08667	Eukaryotic translation initiation factor 1A
PSOLI04014	trembl|Q7XMI6	COG1560	-0.78	-0.953333	-1.01	Eukaryotic translation initiation factor 3 subunit 3
PSOLI04243	sprot|RL24	COG1722	-0.773333	-0.976667	-1.26667	60S ribosomal protein L24
PSOLI04648	pir|S60476	COG1790	-0.766667	-0.953333	-1.20667	60S ribosomal protein L34
PSOLI04553	trembl|Q8GTE3	COG1628	-0.746667	-0.986667	-1.31	40S ribosomal protein S3a (CYC07 protein)
PSOLI03864		COG3141	-0.74	-0.93	-1.015	50S ribosomal protein L3-2; chloroplast precursor
PSOLI04236	tremblnew|AAR83877	COG1696	-0.733333	-0.97	-1.33333	60S ribosomal protein L19-1
PSOLI04103	trembl|Q8L5X0	COG3452	-0.713333	-0.896667	-1.04	60S ribosomal protein L36-2
PSOLI04289	tremblnew|AAS47510	COG0400	-0.7	-0.88	-1.3	40S ribosomal protein S13
PSOLI04741	trembl|Q6H4L2	COG0469	-0.69	-0.94	-1.19667	Eukaryotic translation elongation factor 2
PSOLI01511	trembl|Q9ATF4	COG0887	-0.666667	-0.893333	-1.11667	60S ribosomal protein L35a-3
PSOLI03949		COG0877	-0.665	-0.845	-1.04	40S ribosomal protein S2-4
PSOLI04985	tremblnew|AAR83868	COG0886	-0.62	-0.886667	-1.13	60S ribosomal protein L12-3
PSOLI04318	trembl|Q8S0P2	COG3412	-0.613333	-0.903333	-1.09	60S ribosomal protein L28-1
PSOLI03814	sprot|RL30	COG2988	-0.516667	-0.736667	-1.13667	60S ribosomal protein L30
PSOLI04630	pir|FIAAA	COG3271	-0.47	-0.975	-1.005	Eukaryotic translation initiation factor 5A-5
PSOLI03397	tremblnew|AAS47512	COG3475	0.436667	0.866667	1.06	60S ribosomal protein L37-2
PSOLI04324	trembl|Q93WA5	COG0878	0.446667	0.58	1.11667	60S ribosomal protein L32-1
PSOLI04069	trembl|Q9FP55	COG3504	0.54	0.813333	1.08667	60S ribosomal protein L29-1
PSOLI04958	pir|T07106	COG0815	0.715	0.755	1.05	60S acidic ribosomal protein P0
PSOLI00262	sprot|RSP4	COG0830	0.725	0.825	1.12	40S ribosomal protein SA (p40)
PSOLI04931	tremblnew|AAP21331	COG3434	0.756667	0.993333	1.04	60S ribosomal protein L22-2
PSOLI03332	trembl|Q9C5Y9	COG0122	0.83	0.786667	1.03	Eukaryotic translation initiation factor 3 subunit 4
PSOLI04655	sprot|R191	COG3411	0.83	0.93	1.11	40S ribosomal protein S19-3
PSOLI01031	trembl|Q9M5L1	COG1753	0.833333	0.823333	1.03667	40S ribosomal protein S16
PSOLI03999	sprot|EF1A	COG0052	0.855	0.695	1.105	Elongation factor 1-alpha (EF-1-alpha); putative
PSOLI02741	pir|B85061	COG0858	0.866667	0.973333	1.18	Derlin-2.2 (AtDerlin2-2)
PSOLI04508	trembl|Q8LJW0	COG0378	0.88	0.88	1	40S ribosomal protein S4
PSOLI03094	trembl|Q8S0P2	COG3412	0.916667	1.06	1.16333	60S ribosomal protein L28-1
PSOLI02308	tremblnew|AAR97917	COG0327	0.926667	0.96	1.21333	Eukaryotic initiation factor 4A-10
PSOLI04735	pir|S40240	COG0004	0.946667	0.976667	1.07333	Ubiquitin
PSOLI04359	tremblnew|BAD17615	COG1627	0.983333	0.946667	1.17667	Elongation factor 1B-gamma; putative / eEF-1B gamma; putative
PSOLI04496	pir|S11862	COG1790	1.04667	0.936667	1.07667	Cysteine proteinase papain; putative
PSOLI03181	pir|H84602	COG1767	1.09667	1.28333	1.22667	40S ribosomal protein S25-2
PSOLI01871	tremblnew|AAR23705	COG0432	1.13	1.01667	1.24667	Valyl-tRNA synthetase; putative
PSOLI04147	pir|T14579	COG0469	1.25667	1.35333	1.41	Eukaryotic translation elongation factor 2
PSOLI00265	pir|S61540	COG3162	1.38667	1.82333	1.71	Chloroplast 30S ribosomal protein S18
Transcription (K)
PSOLI01356	pir|T49301	COG3400	-1.2	-1.15	-1.56	Similar to polymerase (RNA) II (DNA directed) polypeptide H
PSOLI00640	trembl|Q9FGK9	COG1913	-1.02	-0.993333	-0.956667	Expressed protein
PSOLI01728	trembl|Q8LMR3	COG2239	-0.926667	-1.09	-1.23333	Nascent polypeptide-associated complex subunit alpha-like protein 2
PSOLI02000	pir|T00713	COG1015	0.79	1.18	1.09667	SNF2 domain-containing protein / helicase domain-containing protein
DNA replication, recombination and repair (L)
PSOLI00493	pir|T00425	COG0133	-1.035	-1.145	-1.37	DNA photolyase
PSOLI02321	trembl|Q7DLP8	COG1636	0.7	1.095	1.025	Proliferating cell nuclear antigen
METABOLISM
Energy production and conversion (C)
PSOLI00465	tremblnew|AAT40492	COG2620	-1.88667	-2.04333	-2.46667	Protein PPLZ12
PSOLI05031	pir|T06773	COG1158	-1.86667	-2.07667	-2.34	Ferredoxin--NADP(+) reductase; putative / adrenodoxin reductase; putative
PSOLI00646	pir|T04608	COG0749	-1.72667	-1.76667	-2.35	ADP;ATP carrier protein; mitochondrial precursor
PSOLI00737	trembl|Q8LA08	COG3052	-1.6	-1.78333	-1.64333	Cytochrome c-1
PSOLI00512	trembl|O04434	COG1158	-1.27333	-1.18333	-1.40333	NADPH-cytochrome p450 reductase; putative / NADPH-ferrihemoprotein reductase; putative
PSOLI04233	tremblnew|BAD06521	COG0134	-1.07667	-1.08667	-1.41333	12-oxophytodienoate reductase 2
PSOLI04736	pir|S48826	COG1687	-1.07667	-1.06	-1.37333	Contains EST AU069845(E4154)
PSOLI00986	pir|T06532	COG0524	-1.07	-1.28667	-1.48333	Pyruvate dehydrogenase E1 beta subunit; putative
PSOLI04398	trembl|Q8LBW7	COG3352	-1	-1.05	-1.18333	Cytochrome c oxidase family protein
PSOLI05185	tremblnew|AAT40531	COG3366	-0.853333	-1.03	-1.28	ATP synthase D chain-related
PSOLI01892	pir|T11672	COG1197	-0.786667	-0.853333	-1.14	Quinone oxidoreductase
PSOLI01542	tremblnew|AAM65238	COG3382	-0.636667	-0.85	-1.08	13kDa differentiation-associated protein
PSOLI04356	pir|T02301	COG2450	-0.353333	-0.94	-1.16	Aldehyde dehydrogenase class 1
PSOLI03519	pir|T08854	COG1335	0.88	1.01667	1.27667	Dihydrolipoyl dehydrogenase; mitochondrial precursor
PSOLI04604	tremblnew|BAD06522	COG0134	1.11667	1.41333	1.79	12-oxophytodienoate reductase (OPR1)
Cell cycle control, cell division and chromosome pairing (D)
PSOLI01607	trembl|Q9FSZ1	COG0440	-1.11	-1.19333	-1.34667	Mps one binder kinase activator-like 1A
PSOLI04617	pir|T06567	COG1727	-0.78	-0.7	-1.48	Translationally-controlled tumor protein homolog
PSOLI00321	tremblnew|CAC87837	COG2166	1.09	1.13333	1.48	Cullin-1
Amino acid transport and metabolism (E)
PSOLI00330	tremblnew|BAD07969	COG0454	-2.18667	-2.31	-2.94333	3-isopropylmalate dehydratase large subunit
PSOLI00621	trembl|Q9XFG0	COG0053	-1.26	-1.28667	-1.57333	O-succinylhomoserine sulfhydrylase
PSOLI00518	pir|AJPMQ1	COG0683	-1.25	-1.67667	-1.90333	Glutamine synthetase; putative
PSOLI04292	sprot|ASSY	COG1706	-1.195	-0.555	-0.605	Argininosuccinate synthase
PSOLI03778	pir|T00626	COG0975	-0.996667	-0.996667	-1.02333	Branched-chain amino acid aminotransferase
PSOLI00936	tremblnew|AAQ08403	COG2263	-0.89	-1.26	-1.43333	5-methyltetrahydropteroyltriglutamate--homocysteine S-methyltransferase
PSOLI04575	sprot|ARGD	COG1401	-0.79	-0.853333	-1.05667	Acetylornithine aminotransferase
PSOLI00840	trembl|Q9LI61	COG1305	-0.75	-0.99	-1.09	Amino acid transporter family protein
PSOLI01231	pir|S20510	COG0786	0.85	0.856667	1.03333	3-isopropylmalate dehydrogenase
PSOLI04128	pir|B71400	COG2467	0.9	0.786667	1.15	Glycine hydroxymethyltransferase; putative / serine hydroxymethyltransferase; putative / serine/threonine aldolase; putative
PSOLI04228	tremblnew|AAQ08403	COG2263	1.16	0.95	1.36667	5-methyltetrahydropteroyltriglutamate--homocysteine S-methyltransferase
Nucleotide transport and metabolism (F)
PSOLI04705	trembl|Q9FMP3	COG2584	-0.84	-1.01333	-1.14667	Dihydropyrimidinase
Carbohydrate transport and metabolism (G)
PSOLI03795	pir|S60473	COG4513	-1.74667	-1.93	-2.03667	2;3-bisphosphoglycerate-independent phosphoglycerate mutase
PSOLI04962	trembl|Q84MZ5	COG1950	-1.56667	-1.46333	-1.73	Galactinol synthase; putative
PSOLI00584	pir|T05349	COG1441	-1.55333	-1.68667	-1.92667	Solute carrier family 35 member C2
PSOLI00835	pir|C96703	COG1050	-1.49	-1.64	-1.85	Glycosyl transferase family 20 protein / trehalose-phosphatase family protein
PSOLI00666	trembl|Q9SH69	COG2653	-1.21	-1.13333	-1.05333	6-phosphogluconate dehydrogenase
PSOLI04156	tremblnew|AAS18240	COG2670	-1.17667	-1.37667	-1.91333	Enolase
PSOLI00656	trembl|Q8S3L6	COG1050	-1.11	-1.19667	-1.38333	Glycosyl transferase family 20 protein / trehalose-phosphatase family protein
PSOLI04449	pir|S58167	COG1557	-1.00333	-1.39333	-1.55	Fructose-bisphosphate aldolase; putative
PSOLI04594	tremblnew|BAC83440	COG3075	-0.923333	-0.846667	-1.09667	Ribose 5-phosphate isomerase
PSOLI04285	sprot|G3PC	COG0657	-0.846667	-0.843333	-1.26667	Glyceraldehyde 3-phosphate dehydrogenase; cytosolic; putative / NAD-dependent glyceraldehyde-3-phosphate dehydrogenase; putative
PSOLI04181	tremblnew|AAQ91380	COG1429	-0.8	-0.855	-1.07	Bifunctional polymyxin resistance arnA protein
PSOLI04473	pir|T48072	COG1429	-0.766667	-0.813333	-1.10667	NAD-dependent epimerase/dehydratase family protein
PSOLI04350	trembl|Q9XGG6	COG0223	-0.735	-0.8	-1.01	Probable aquaporin TIP-type
PSOLI04658	pir|T02333	COG1203	-0.735	-0.77	-1.04	Hypothetical protein
PSOLI03899	pir|DEPMNB	COG0657	0.813333	1.10667	1.15333	Glyceraldehyde-3-phosphate dehydrogenase
PSOLI01657	tremblnew|AAS60198	COG1369	0.946667	1	1.16667	Hexokinase; putative
PSOLI04899	trembl|Q8H176	COG2323	1	1.01333	1.15667	Pyruvate kinase; putative
PSOLI04847	trembl|Q9LKJ2	COG1367	1.02333	1.15333	1.23	Phosphoglycerate kinase
PSOLI03813	trembl|Q8W4M5	COG2440	1.04333	0.356667	0.293333	Phosphofructokinase
PSOLI04982	pir|T09260	COG0223	1.075	0.635	0.91	Probable aquaporin PIP-type 7a
Coenzyme transport and metabolism (H)
PSOLI00486	trembl|Q8W3Y4	COG1506	-2.18	-2.28	-2.96667	S-adenosylmethionine synthetase 1 (SAM1)
PSOLI04102	trembl|Q9SKU8	COG3310	-1.46	-1.26667	-1.48667	Riboflavin synthase alpha chain
PSOLI04530	trembl|Q84RD9	COG1370	-1.24	-1.37667	-1.93333	Adenosylhomocysteinase
PSOLI04879	pir|S66352	COG1506	-1.06667	-1.22667	-1.63	S-adenosylmethionine synthetase 1 (SAM1)
Lipid transport and metabolism (I)
PSOLI00557	pir|D96670	COG2761	-1.78	-1.67667	-2.20667	Expressed protein
PSOLI00286	pir|S63686	COG1269	-1.22333	-1.05333	-1.06667	Sterol 24-c-methyltransferase; putative
PSOLI00713	pir|T01316	COG4178	-1.15333	-1.29333	-1.23333	Epoxide hydrolase; putative
PSOLI00086	trembl|Q9FMN0	COG4170	-1.05	-1.2	-1.34333	Hypothetical protein
PSOLI00938	pir|H85064	COG1176	-1.03	-0.466667	-0.96	4-coumarate--CoA ligase; putative / 4-coumaroyl-CoA synthase; putative (4CL)
PSOLI04608	pir|T07145	COG4178	-0.966667	-1.07	-0.946667	Epoxide hydrolase; putative
PSOLI01330	trembl|Q9LEN5	COG1471	-0.92	-0.916667	-1.2	Patellin-5
PSOLI03735	pir|A96745	COG1471	-0.79	-1.055	-0.475	Patellin-3
PSOLI01725	pir|T04914	COG2329	0.823333	0.846667	1.07333	Alkaline phytoceramidase family / aPHC family
PSOLI01864	trembl|O65748	COG1256	0.943333	1.04667	1.10333	Long-chain-fatty-acid--CoA ligase; putative / long-chain acyl-CoA synthetase; putative
PSOLI02696	trembl|Q9LEN5	COG1471	1.79667	2.00333	2.34333	Patellin-5
Inorganic ion transport and metabolism (P)
PSOLI04405	tremblnew|AAQ87019	COG3126	-1.12667	-1.12	-1.34	Outer plastidial membrane protein porin
PSOLI04797	pir|DSPMN	COG0876	-1.07	-0.885	-1.06	Superoxide dismutase 2; mitochondrial
PSOLI04686	trembl|Q9SAW3	COG0205	0.75	0.755	1.005	ATPase; plasma membrane-type; putative / proton pump; putative
PSOLI00243	sprot|FRI3	COG2332	0.83	0.913333	1.10333	Ferritin-3; chloroplast precursor
Secondary metabolites biosynthesis, transport and catabolism (Q)
PSOLI00480	tremblnew|AAO31712	COG0156	-1.56667	-1.60667	-2.01333	Cytochrome P450; putative
PSOLI04511	trembl|O24367	COG0065	-1.21667	-1.19667	-1.53667	Pleiotropic drug resistance protein 1 (NtPDR1)
PSOLI04054	trembl|Q7XAU5	COG0156	-1.2	-0.83	-1.07	Cytochrome P450 family protein
PSOLI04479	pir|T00917	COG0143	-1.15333	-1.14333	-1.47	Desacetoxyvindoline 4-hydroxylase (EC 1.14.11.20)
PSOLI00478	tremblnew|AAO31712	COG0156	-0.973333	-0.963333	-1.36333	Cytochrome P450; putative
PSOLI04794	trembl|Q8GW65	COG1209	-0.91	-0.93	-1.16333	Oxidoreductase; short chain dehydrogenase/reductase family
PSOLI05158	trembl|Q9SML3	COG0156	-0.82	-0.963333	-1.1	Cytochrome P450 71B20; putative (CYP71B2)
PSOLI05210	pir|S00912	COG0022	0.893333	1.07333	1.06	Glutathione-dependent formaldehyde dehydrogenase
PSOLI03230	pir|S00912	COG0022	0.916667	1.3	1.36	Alcohol dehydrogenase; putative
PSOLI04749	pir|S00912	COG0022	1.09667	0.99	1.24	Alcohol dehydrogenase; class III
PSOLI05002	pir|S00912	COG0022	1.72	0.85	0.66	Glutathione-dependent formaldehyde dehydrogenase
POORLY CHARACTERISED
General function prediction only (R)
PSOLI00684	pir|S57611	COG1196	-2.21	-2.18667	-2.37333	Probable NADP-dependent oxidoreductase P1
PSOLI00977	pir|B86347	COG1947	-1.82667	-1.96667	-2.15667	F-box/LRR-repeat protein 5
PSOLI00372	trembl|Q9M8Z5	COG2484	-1.76	-1.65333	-1.71	Guanine nucleotide-binding protein-like 3
PSOLI00284	trembl|Q9LWH1	COG0153	-1.68667	-1.74667	-1.98333	Pre-mRNA-splicing factor RBM22
PSOLI01603	pir|D84638	COG2820	-1.61667	-1.59	-1.95	Pipecolic acid oxidase
PSOLI02730	trembl|Q9LEB4	COG0118	-1.61	-1.61667	-2.15667	RNA-binding protein 45 (RBP45); putative
PSOLI01459	trembl|Q944P7	COG2597	-1.35667	-1.39333	-1.51	Embryonic abundant protein USP92 precursor
PSOLI00810	pir|C84779	COG3173	-1.29333	-1.34667	-1.57333	Zinc finger A20 and AN1 domain-containing stress-associated protein 4
PSOLI02262	pir|E85069	COG0725	-1.23667	-1.05	-1.31667	Dehydrogenase/reductase (SDR family) member 4
PSOLI00919	trembl|Q8LBH0	COG1072	-1.13333	-0.986667	-1.34667	Kelch repeat-containing F-box family protein
PSOLI00933	pir|A55333	COG1336	-1.10667	-1.34333	-1.44667	Monodehydroascorbate reductase; putative
PSOLI02134	pir|T02551	COG3043	-1.06667	-1.17333	-1.48333	Dienelactone hydrolase family protein
PSOLI00724	pir|B96698	COG1072	-1.045	-1.01	-1.03	Kelch-like protein 18
PSOLI04908	tremblnew|AAR87869	COG4742	-1.03	-1.29	-1.28333	Chitinase; putative
PSOLI03953	trembl|Q94F07	COG1947	-1.01	-1.10333	-1.25	Hypothetical protein
PSOLI00931	trembl|Q8L5Q7	COG3135	-1.00333	-0.943333	-1.23333	P25 protein (Brefeldin A resistance protein)
PSOLI04034	trembl|Q9FVZ7	COG1110	-1	-1.15667	-1.37	Putative steroid-binding protein 2 (AtMP2)
PSOLI04188	trembl|Q8LGH5	COG0394	-0.993333	-1.28333	-1.55333	Ras-related protein Rab7A
PSOLI04357	pir|T06817	COG0118	-0.936667	-0.896667	-1.10667	31 kDa ribonucleoprotein; chloroplast precursor
PSOLI04276	trembl|Q84LL7	COG0118	-0.933333	-0.97	-1.23	Protein NAM8
PSOLI00708	trembl|Q7XK44	COG0619	-0.88	-1.12667	-1.14667	E3 ubiquitin-protein ligase LRSAM1
PSOLI02520	trembl|Q8GTD6	COG0619	-0.876667	-1.06333	-1.28333	DNA-damage-repair/toleration protein DRT100 precursor
PSOLI00537	tremblnew|AAQ96339	COG0504	-0.87	-1.09	-1.31667	Ankyrin repeat domain-containing protein 2
PSOLI01498	tremblnew|AAT07611	COG2502	-0.866667	-0.85	-1.01667	Tubby-like F-box protein 10 (AtTLP10)
PSOLI01595	trembl|O24457	COG0225	-0.855	-0.795	-1.09	Pyruvate dehydrogenase E1 component; alpha subunit
PSOLI00650	trembl|Q9LTX7	COG2030	-0.853333	-1.11667	-1.4	Expressed protein
PSOLI04295	pir|S26203	COG0118	-0.83	-0.946667	-1.16	30 kDa ribonucleoprotein; chloroplast precursor
PSOLI02371	trembl|Q93X72	COG0619	-0.82	-0.915	-1.135	Leucine rich repeat protein family
PSOLI02509	trembl|Q8LDN2	COG0504	-0.796667	-0.916667	-1.22667	BRCA1-associated RING domain protein 1 (BARD-1)
PSOLI00199	trembl|Q93ZP1	COG1901	-0.78	-0.993333	-1.13667	YTH domain family protein 1
PSOLI01337	trembl|Q9FHQ2	COG0075	-0.776667	-0.996667	-1.03333	ADP-ribosylation factor-like protein 8B
PSOLI01902	trembl|Q8SA64	COG0589	0.67	0.835	1.155	Protein kinase family protein
PSOLI00803	pir|E84546	COG2816	0.76	0.783333	1.04667	Expressed protein
PSOLI02264	trembl|Q9XHV5	COG0431	0.806667	0.893333	1.11667	UBA domain-containing protein 7
PSOLI04100	trembl|Q8GW99	COG0322	0.886667	0.876667	1.03333	Guanine nucleotide-binding protein subunit beta-like protein 1
PSOLI00968	tremblnew|BAD19673	COG2597	0.936667	0.906667	1.27	Leucine aminopeptidase 2; chloroplast precursor
PSOLI01253	trembl|Q40211	COG0394	0.973333	0.93	1.18667	Ras-related protein Rab7
PSOLI02431	trembl|Q9MAG9	COG2502	1.11	1.21	1.30667	Tubby-like F-box protein 7 (AtTLP7)
PSOLI02949	pir|H84920	COG2502	1.12667	1.13667	1.47667	Tubby-like F-box protein 3 (AtTLP3)
PSOLI01196	pir|A05191	COG1124	1.22	1.33	1.11333	Photosystem I assembly protein ycf3
PSOLI03938		COG0927	1.26333	1.21667	1.39	ATP-binding cassette sub-family F member 2
Function unknown (S)
PSOLI00553	trembl|Q8LB54	COG2889	-1.68667	-1.67667	-1.92	Hypothetical protein; conserved
PSOLI02416	trembl|Q8H110	COG2894	-1.47333	-1.34333	-1.96333	XAP5 family protein
PSOLI00069	tremblnew|AAQ84318	COG3312	-0.856667	-1.14	-1.32333	Transmembrane and coiled-coil domain-containing protein 1
PSOLI00092	pir|B85061	COG0858	-0.74	-0.916667	-1.13333	Derlin-2.2 (AtDerlin2-2)
PSOLI02680	trembl|Q9AUL2	COG4090	-0.676667	-0.773333	-1.1	Expressed protein
PSOLI03098	pir|H84646	COG3306	0.726667	0.813333	1.08333	Expressed protein
PSOLI02511	tremblnew|AAR98738	COG2443	0.836667	1.05333	1.18333	Signal peptide peptidase family protein
PSOLI02921	trembl|Q9AX41	COG1793	1.05667	1.21	1.39	IWS1 C-terminus family protein
No KOG annotation
PSOLI04052	tremblnew|AAS67006		-2.29333	-2.34333	-2.50333	Phosphoenolpyruvate carboxylase; putative / PEP carboxylase; putative (PPC2)
PSOLI00565	sprot|THRC		-2.23333	-2.42	-2.83667	Threonine synthase
PSOLI00921	trembl|Q96FR9		-2.01333	-1.98	-1.94333	3' histone mRNA exonuclease 1
PSOLI01229	trembl|Q8LJS2		-1.89	-2.05333	-2.25667	Hypothetical protein predicted by Glimmer/Critica
PSOLI00542	trembl|Q7XVK1		-1.87667	-2.01333	-2.20667	Putative G3BP-like protein
PSOLI00663	pir|B96753		-1.83333	-2.04	-2.26333	Mitochondrial carrier protein family
PSOLI00595			-1.80667	-1.83667	-2.11667	Hypothetical protein predicted by Glimmer/Critica
PSOLI03805	trembl|Q7XHJ2		-1.8	-1.61333	-2.11333	Expansin-like A2 precursor
PSOLI02518	sprot|SPD1		-1.77333	-1.75333	-1.71	Spermidine synthase 1
PSOLI00845	pir|D84785		-1.75667	-1.68667	-1.75667	ACT domain-containing protein
PSOLI03138	pir|T01046		-1.72667	-1.62	-1.65333	Expressed protein
PSOLI00974	tremblnew|BAC99303		-1.67667	-1.57333	-1.33667	Glycosyl hydrolase family 51
PSOLI00544	trembl|Q84UB0		-1.62667	-1.73	-1.96333	MYB family transcription factor
PSOLI00679	trembl|Q8LRL8		-1.62333	-1.76333	-1.95333	NAC domain-containing protein 78 (ANAC078)
PSOLI00636	pir|T06459		-1.60333	-1.62333	-2.84	Sucrose-binding protein precursor (SBP)
PSOLI00769	pir|A38230		-1.59667	-1.70333	-2.1	Vacuolar-type proton translocating pyrophosphatase 1; putative
PSOLI00602	trembl|Q9LJQ6		-1.56667	-1.59333	-1.82667	Expressed protein
PSOLI00501	trembl|Q9FNB4		-1.56	-1.61333	-1.67	Hypothetical protein predicted by Glimmer/Critica
PSOLI00721	pir|E84898		-1.55333	-1.62333	-2.02333	Expressed protein
PSOLI00822	trembl|Q9SNZ0		-1.54	-1.74667	-2.16667	Hypothetical protein predicted by Glimmer/Critica
PSOLI00569	trembl|Q8L816		-1.53	-1.54	-1.86333	Phosphoglycerate mutase
PSOLI00794	trembl|Q8L9M1		-1.51333	-1.65333	-2.03667	Expressed protein
PSOLI02132	trembl|Q9LK47		-1.50667	-1.27	-1.34333	S1 RNA-binding domain-containing protein
PSOLI00924	pir|F86250		-1.49	-1.57	-1.78667	Hypothetical protein predicted by Glimmer/Critica
PSOLI00722	pir|T48298		-1.46	-1.41	-1.68333	Hypothetical protein predicted by Glimmer/Critica
PSOLI00531	trembl|Q9FUS5		-1.46	-1.02333	-1.35667	Violaxanthin de-epoxidase; chloroplast precursor
PSOLI05134	trembl|Q9SDL9		-1.45667	-1.23667	-1.64	Hypothetical protein predicted by Glimmer/Critica
PSOLI02450			-1.44	-1.13667	-1.35333	Hypothetical protein predicted by Glimmer/Critica
PSOLI00142	pir|S68805		-1.43667	-1.55333	-1.53	Pectinacetylesterase; putative
PSOLI00751	trembl|Q9LTA2		-1.42333	-1.62	-1.9	Putative DNA-binding protein ESCAROLA
PSOLI02439	pir|H84688		-1.42	-1.37	-1.62667	Pathogenesis-related thaumatin family protein
PSOLI00521	trembl|Q8H0D9		-1.41	-1.76	-2.02333	Sex determination protein tasselseed-2
PSOLI00782	pir|T48446		-1.40333	-1.54333	-1.54	Glycosyltransferase family 47
PSOLI00659	trembl|Q94A22		-1.39	-1.10667	-1.44667	Wound-responsive protein-related
PSOLI04566	pir|T07820		-1.37667	-1.53333	-1.64333	Stem-specific protein TSJT1
PSOLI00670	trembl|Q9FGM1		-1.37333	-1.31	-1.66333	Expressed protein
PSOLI00604	trembl|Q9FFK7		-1.37333	-1.36333	-1.53333	Hypothetical protein predicted by Glimmer/Critica
PSOLI00790	trembl|Q9AXU3		-1.33	-1.52667	-1.19	Senescence-associated family protein
PSOLI00074	pir|H96832		-1.32333	-1.38667	-1.83	Hypothetical protein predicted by Glimmer/Critica
PSOLI04150	tremblnew|AAT11925		-1.3	-1.04333	-1.74	P24 oleosin isoform A (P89)
PSOLI00935	trembl|Q8VWP9		-1.29667	-1.8	-1.68	3-ketoacyl-CoA synthase 10
PSOLI00380	pir|T06134		-1.29333	-1.18333	-1.69667	Protein kinase APK1B; chloroplast precursor
PSOLI04469	trembl|Q9FFD8		-1.28667	-1.55	-1.69333	Zinc finger (C2H2 type) family protein
PSOLI00496	tremblnew|AAS67006		-1.27667	-1.4	-1.60667	Phosphoenolpyruvate carboxylase; putative / PEP carboxylase; putative (PPC2)
PSOLI00817	trembl|Q84MM3		-1.27	-1.15333	-1.4	Pheophorbide a oxygenase; chloroplast precursor
PSOLI00748	pir|T01089		-1.26	-1.27	-1.11	MLO-like protein 1
PSOLI00962	trembl|Q9ZU48		-1.24667	-1.28667	-1.18	Hypothetical protein predicted by Glimmer/Critica
PSOLI01626	trembl|Q8LDK6		-1.23	-1.1	-1.22667	Expressed protein
PSOLI04185	trembl|Q7XZQ1		-1.22	-0.976667	-1.4	Putative oxidase
PSOLI03748			-1.20333	-1.26333	-1.22333	Hypothetical protein predicted by Glimmer/Critica
PSOLI00566	pir|H96696		-1.2	-1.22333	-1.45	Expressed protein
PSOLI00806	trembl|Q8W417		-1.19667	-1.53333	-1.77667	Expressed protein
PSOLI00692	trembl|Q94C48		-1.19	-1.295	-1.585	Expressed protein
PSOLI00837	trembl|Q8L5W2		-1.19	-1.26333	-1.52667	Ocs element-binding factor 1 (OCSBF-1)
PSOLI00833	pir|T01795		-1.18333	-1.09667	-1.33333	Expressed protein
PSOLI02231	pir|FWPMVA		-1.17667	-1.29333	-1.67667	Provicilin (Type A) (Fragment)
PSOLI04288	trembl|Q9FES4		-1.17	-1.32	-1.42667	Universal stress protein (USP) family protein
PSOLI00511	trembl|Q8LDF9		-1.17	-1.18	-1.09	Hypothetical protein predicted by Glimmer/Critica
PSOLI05207	pir|S49175		-1.17	-0.74	-0.91	Legumain, vacuolar processing enzyme
PSOLI01268	trembl|Q93W26		-1.16333	-1.43333	-1.79667	Auxin-regulated protein
PSOLI00705	pir|T51447		-1.16333	-1.13667	-1.30333	Transcriptional regulatory - like protein
PSOLI04154	trembl|Q7XQQ7		-1.16	-1.22	-1.27	Elongation factor G; chloroplast precursor (EF-G)
PSOLI04374	trembl|Q9SEL1		-1.15667	-1.16667	-1.34667	Expressed protein
PSOLI00754	trembl|Q9STA2		-1.15	-0.763333	-0.783333	Cytochrome P450 74A; chloroplast precursor
PSOLI03809	tremblnew|AAT41806		-1.13667	-1.00333	-1.27	Expressed protein
PSOLI00540	trembl|Q8L471		-1.13	-1.01333	-0.956667	Hypothetical protein predicted by Glimmer/Critica
PSOLI00852	pir|T06471		-1.12667	-1.13333	-1.60667	Mitochondrial import inner membrane translocase subunit Tim17/Tim22/Tim23 family protein
PSOLI00944	trembl|Q9FT05		-1.11333	-1.26	-1.64667	Peroxidase 42 (PER42) (P42) (PRXR1)
PSOLI01180	pir|T09390		-1.10667	-1.30667	-1.66333	21 kDa protein precursor (12 protein)
PSOLI02195	tremblnew|CAF25233		-1.10667	-0.893333	-1.19667	Provicilin (Type A) (Fragment)
PSOLI04964	pir|S33167		-1.10333	-1.07333	-0.896667	Hypothetical protein predicted by Glimmer/Critica
PSOLI00622	trembl|Q8RU72		-1.09667	-1.26667	-1.25	Anthocyanidin 3-O-glucosyltransferase
PSOLI00969	tremblnew|AAQ73203		-1.07667	-1.15667	-1.11667	Expressed protein
PSOLI04463	pir|S24346		-1.07333	-1.49667	-1.79333	Histone H3 protein [similarity]
PSOLI04214	trembl|Q8LL70		-1.07	-0.913333	-1.41	Oleosin 16 kDa (OSE701)
PSOLI00824	pir|S59594		-1.06667	-1.06667	-1.32	30S ribosomal protein S13; chloroplast precursor
PSOLI00954	trembl|Q9LRX5		-1.06667	-0.98	-1.18667	Hydroxyproline-rich glycoprotein family protein
PSOLI04323	trembl|Q9LVJ0		-1.06	-1.04	-1.14667	Expressed protein
PSOLI00691	sprot|GL21		-1.06	-1.11667	-1.13667	Germin-like protein subfamily 2 member 1 precursor
PSOLI00491	trembl|Q7XPQ3		-1.05667	-1.21333	-1.45	RNA recognition motif (RRM)-containing protein
PSOLI05075	pir|A96526		-1.05	-0.84	-0.89	probable 40S ribosomal protein S7 homolog
PSOLI04371	trembl|Q8LJS2		-1.04667	-1.12333	-1.41	Histone deacetylase 2a
PSOLI04216	tremblnew|BAD09090		-1.04333	-1.15333	-1.26667	Putative 60S ribosomal protein L10A (RPL10aC)
PSOLI04492	trembl|Q7Y1A7		-1.03667	-1.14	-1.30667	NAC domain-containing protein 2 (ANAC002)
PSOLI03837			-1.02667	-1.12	-1.6	Hypothetical protein predicted by Glimmer/Critica
PSOLI02051	pir|A86415		-1.02667	-0.96	-1.19	Protein At2g34160
PSOLI00421	trembl|Q9LIE9		-1.02333	-0.823333	-1.01333	Hypothetical protein predicted by Glimmer/Critica
PSOLI04316	trembl|O22428		-1.01667	-0.863333	-1.11	Amylogenin
PSOLI00097	trembl|O04794		-1.01667	-1.04	-1.21	Myristoyl-acyl carrier protein thioesterase; chloroplast precursor
PSOLI01906	trembl|Q9ZNS9		-1.01	-1.1	-0.925	Putative secreted protein
PSOLI00681	trembl|Q7S2T3		-0.993333	-0.93	-1.23667	Hypothetical protein predicted by Glimmer/Critica
PSOLI02145	trembl|Q9SFF6		-0.986667	-0.966667	-1.07	Pectinacetylesterase; putative
PSOLI00481	pir|T48446		-0.983333	-1.12	-1.06	Glycosyltransferase family 47
PSOLI04354	sprot|IF3B		-0.97	-1.08667	-1.23333	Eukaryotic translation initiation factor 3 subunit 12
PSOLI00857	trembl|Q94IK2		-0.963333	-0.903333	-1.39	Hypothetical protein predicted by Glimmer/Critica
PSOLI00732	trembl|Q6F365		-0.956667	-1.09333	-1.28667	3-ketoacyl-CoA synthase 11
PSOLI04349	trembl|Q9SXE7		-0.946667	-0.85	-1.42	Protease inhibitor/seed storage/lipid transfer protein (LTP) family protein
PSOLI02088	trembl|Q8GTE5		-0.943333	-1.00333	-1.27667	Ethylene-responsive transcription factor 1
PSOLI00983	trembl|Q94LP1		-0.94	-0.8	-1.08	Hypothetical protein predicted by Glimmer/Critica
PSOLI00858			-0.936667	-0.943333	-1.22	Hypothetical protein predicted by Glimmer/Critica
PSOLI04070	trembl|Q8L8A5		-0.92	-0.946667	-1.25	Hypothetical protein predicted by Glimmer/Critica
PSOLI00662	trembl|Q7X9I1		-0.92	-1.01333	-1.12667	Hypothetical protein predicted by Glimmer/Critica
PSOLI01339	trembl|Q8LFK1		-0.92	-0.963333	-1.05	Expressed protein
PSOLI01572	tremblnew|AAR24767		-0.913333	-1.34667	-1.57667	Hypothetical protein predicted by Glimmer/Critica
PSOLI04123	trembl|Q8LP17		-0.91	-0.906667	-1.22667	9-cis-epoxycarotenoid dioxygenase; putative / neoxanthin cleavage enzyme; putative / carotenoid cleavage dioxygenase; putative
PSOLI00937	tremblnew|BAD17035		-0.9	-0.92	-1.26333	Expressed protein
PSOLI00150	pir|S04520		-0.893333	-0.99	-1.33667	Histone H3 (clone pH3c-1)
PSOLI02093	pir|B96497		-0.886667	-0.906667	-1.1	Expressed protein
PSOLI03625			-0.86	-0.915	-1.045	Hypothetical protein predicted by Glimmer/Critica
PSOLI05120	trembl|Q8VWX5		-0.856667	-0.826667	-1.21333	Ribosomal protein S21 family protein
PSOLI04021	trembl|Q8L7T4		-0.84	-1.005	-0.975	Zinc finger protein-related
PSOLI04883	tremblnew|AAR87336		-0.836667	-0.94	-1.09	Stress-responsive protein; putative
PSOLI00996	pir|T12142		-0.825	-1.085	-0.78	Lipoxygenase; putative
PSOLI04428	pir|T06411		-0.806667	-0.853333	-1.23667	Chlorophyll A-B binding protein; putative (LHCA5)
PSOLI00797	pir|T06356		-0.793333	-0.846667	-1.13	Desiccation protectant protein Lea14 homolog
PSOLI05024	trembl|Q94AG1		-0.776667	-0.96	-1.05	Expressed protein
PSOLI00582	trembl|Q9C5W0		-0.77	-1.065	-0.905	Expressed protein
PSOLI03997	pir|S27757		-0.763333	-0.81	-1.35	Hypothetical protein predicted by Glimmer/Critica
PSOLI00221	pir|T09885		-0.756667	-0.97	-1.22667	Hypothetical protein
PSOLI00099	pir|T06507		-0.756667	-0.843333	-1.16	Amylogenin
PSOLI02034	tremblnew|BAD01180		-0.753333	-0.95	-1.14	Expressed protein
PSOLI04360	pir|T02039		-0.743333	-0.923333	-1.11333	60S acidic ribosomal protein P1-1
PSOLI01447			-0.736667	-0.906667	-1.06667	Hypothetical protein predicted by Glimmer/Critica
PSOLI04578	trembl|Q9LPJ4		-0.73	-1.10333	-1.17667	Zinc-binding family protein
PSOLI04873	sprot|D7A1		-0.713333	-0.943333	-1.12667	Aldehyde dehydrogenase; putative / antiquitin; putative
PSOLI00613	trembl|Q9LTK0		-0.71	-0.903333	-1.12333	Hypothetical protein predicted by Glimmer/Critica
PSOLI01096	pir|R5PM24		-0.703333	-0.766667	-1	50S ribosomal protein L24; chloroplast precursor
PSOLI01312	trembl|Q8L8H3		-0.695	-0.505	-1.09	Hypothetical protein predicted by Glimmer/Critica
PSOLI03962	tremblnew|BAD08011		-0.685	-0.875	-1.05	Lil3 protein
PSOLI01986	trembl|Q84K72		-0.683333	-0.963333	-1.12333	Expressed protein
PSOLI04887	trembl|Q8H2B9		-0.675	-0.86	-1.01	60S acidic ribosomal protein P2-1
PSOLI02527	trembl|Q8I3J4		-0.663333	-0.826667	-1.02667	Hypothetical protein predicted by Glimmer/Critica
PSOLI03821	trembl|Q7XT90		-0.655	-0.73	-1.07	Expressed protein
PSOLI03956	pir|T06471		-0.646667	-0.703333	-1.00333	Mitochondrial import inner membrane translocase subunit Tim17/Tim22/Tim23 family protein
PSOLI02383	tremblnew|CAE54570		-0.64	-0.92	-1.28333	Vacuolar ATP synthase subunit G
PSOLI04639	trembl|Q9SZY5		-0.64	-0.85	-1.125	Pollen-specific protein C13 precursor
PSOLI05144	trembl|Q8RUI4		-0.613333	-0.753333	-1.03333	Putative nascent polypeptide associated complex alpha chain
PSOLI00791	trembl|Q84TD6		-0.52	-0.82	-1.32333	NAC domain-containing protein 29
PSOLI00637	sprot|CVCB		-0.0733333	-0.323333	-1.37333	Convicilin precursor (Fragment)
PSOLI03179	trembl|Q9SFB0		0.2	0.73	1.15	Hypothetical protein predicted by Glimmer/Critica
PSOLI00436	sprot|YCF3		0.226667	1.21	0.736667	Photosystem I assembly protein ycf3
PSOLI03429	trembl|Q6F4D6		0.29	1.18	0.945	Hypothetical protein predicted by Glimmer/Critica
PSOLI00908	pir|DEPMNB		0.415	0.475	1.045	Glyceraldehyde-3-phosphate dehydrogenase B; chloroplast precursor
PSOLI04742	trembl|Q947D4		0.416667	1.12333	0.49	Dehydration-responsive protein RD22 precursor
PSOLI03396			0.523333	0.773333	1.06333	Hypothetical protein predicted by Glimmer/Critica
PSOLI00886	trembl|Q947D4		0.53	0.655	1.09	Hypothetical protein predicted by Glimmer/Critica
PSOLI04970	pir|T07618		0.54	1.08	0.7	Hypothetical protein predicted by Glimmer/Critica
PSOLI01212	trembl|Q941A9		0.555	0.67	1.025	Hypothetical protein predicted by Glimmer/Critica
PSOLI00172			0.583333	0.736667	1.07	Hypothetical protein predicted by Glimmer/Critica
PSOLI02850	trembl|O49907		0.6	0.815	1.135	Hypothetical protein predicted by Glimmer/Critica
PSOLI00214			0.613333	0.54	1.11	Hypothetical protein predicted by Glimmer/Critica
PSOLI04531	pir|A25014		0.613333	0.833333	1.24667	Albumin precursor
PSOLI03158	trembl|Q9LTU5		0.616667	0.936667	1.10667	Hypothetical protein predicted by Glimmer/Critica
PSOLI03348			0.625	0.665	1.04	Hypothetical protein predicted by Glimmer/Critica
PSOLI05011	pir|T06493		0.64	0.74	1.02	Hypothetical protein predicted by Glimmer/Critica
PSOLI04750	trembl|Q8L7C8		0.643333	0.886667	1.11333	Hypothetical protein predicted by Glimmer/Critica
PSOLI00885			0.645	0.885	1.095	Hypothetical protein predicted by Glimmer/Critica
PSOLI02910			0.65	0.675	1.04	Hypothetical protein predicted by Glimmer/Critica
PSOLI01600			0.66	1.86	1.72333	Hypothetical protein predicted by Glimmer/Critica
PSOLI02418	trembl|Q7Y223		0.665	0.75	1.01	Glycosyl hydrolase family 5 protein / cellulase family protein
PSOLI03022			0.665	0.975	1.04	Hypothetical protein predicted by Glimmer/Critica
PSOLI00037			0.676667	1.57	1.05333	Hypothetical protein predicted by Glimmer/Critica
PSOLI03667	trembl|Q7XYX8		0.68	0.855	1.005	Hypothetical protein predicted by Glimmer/Critica
PSOLI02670	trembl|Q7XHJ8		0.68	0.74	1.04	Glycosyl transferase family 43 protein
PSOLI03087			0.68	0.71	1.06667	Hypothetical protein predicted by Glimmer/Critica
PSOLI02454	trembl|Q84Z87		0.69	1.025	1.005	Microtubule-associated protein
PSOLI02565	pir|B85068		0.693333	0.976667	1.41333	Hypothetical protein predicted by Glimmer/Critica
PSOLI01407	tremblnew|AAM64830		0.696667	0.876667	1.14	GTP-binding protein At2g22870
PSOLI03698			0.7	0.92	1.075	Hypothetical protein predicted by Glimmer/Critica
PSOLI02499	pir|B86347		0.706667	0.686667	1.08333	Hypothetical protein predicted by Glimmer/Critica
PSOLI04811	trembl|Q9MB24		0.71	0.895	1.02	Dehydration-responsive protein RD22 precursor
PSOLI02689			0.71	0.96	1.035	Hypothetical protein predicted by Glimmer/Critica
PSOLI00893			0.713333	1.39333	0.976667	Hypothetical protein predicted by Glimmer/Critica
PSOLI00003			0.715	0.78	1.025	Hypothetical protein predicted by Glimmer/Critica
PSOLI04550	trembl|Q9C9Y5		0.72	1.05333	1	Elongation factor P (EF-P)
PSOLI01514	pir|T49906		0.72	1.13	1.07667	Hypothetical protein predicted by Glimmer/Critica
PSOLI00016			0.723333	0.673333	1.07	Hypothetical protein predicted by Glimmer/Critica
PSOLI02305	pir|D84866		0.73	0.866667	1.16667	60S ribosomal protein L38
PSOLI00357	trembl|Q9FKK4		0.733333	0.57	1.08	Hypothetical protein predicted by Glimmer/Critica
PSOLI02551			0.735	0.84	1.03	Hypothetical protein predicted by Glimmer/Critica
PSOLI01152	trembl|Q9SH65		0.736667	0.803333	1.14667	Expressed protein
PSOLI03132	pir|T09662		0.74	1.03	0.976667	Hypothetical protein predicted by Glimmer/Critica
PSOLI03990	pir|H84686		0.743333	0.93	1.15667	Expressed protein
PSOLI00961	pir|T07713		0.743333	0.913333	1.04333	Putative ABC2 homolog 16
PSOLI03018	trembl|Q8RWU2		0.745	0.91	1.04	Expressed protein
PSOLI01752	trembl|Q8VYF1		0.746667	1.00667	1.27	60S ribosomal protein L15-2
PSOLI02286	trembl|Q8W0C2		0.75	0.9	1.21667	Hypothetical protein predicted by Glimmer/Critica
PSOLI05029			0.756667	0.74	1.19667	Hypothetical protein predicted by Glimmer/Critica
PSOLI04696	tremblnew|CAG25586		0.763333	0.816667	1.02	Hypothetical protein predicted by Glimmer/Critica
PSOLI01074			0.77	0.836667	1.04667	Hypothetical protein predicted by Glimmer/Critica
PSOLI01370	pir|B96497		0.77	0.946667	1.09667	Expressed protein
PSOLI03473			0.77	0.99	1.175	Hypothetical protein predicted by Glimmer/Critica
PSOLI02505	pir|T06825		0.773333	1.00333	1.24	Ketol-acid reductoisomerase
PSOLI02690	trembl|Q8RWZ3		0.78	0.875	1.1	Acyl-CoA dehydrogenase-related
PSOLI03334			0.785	0.8	1.14	Hypothetical protein predicted by Glimmer/Critica
PSOLI00013	pir|S23558		0.786667	0.793333	1.08667	Mitochondrial-processing peptidase alpha subunit; mitochondrial precursor
PSOLI02102			0.79	0.726667	1.08667	Hypothetical protein predicted by Glimmer/Critica
PSOLI02943	sprot|RK3B		0.793333	0.836667	1.01	Hypothetical protein predicted by Glimmer/Critica
PSOLI02642			0.793333	0.846667	1.08667	Hypothetical protein predicted by Glimmer/Critica
PSOLI00697	tremblnew|AAQ82037		0.795	1.215	1.045	Putative polyprotein
PSOLI00550	trembl|Q8LKG0		0.8	1.16333	0.916667	Hypothetical protein predicted by Glimmer/Critica
PSOLI02545	trembl|Q8LR51		0.8	0.945	1.06	Contains ESTs AU057565(S21565);D15731(C1162);C98213(C1162)
PSOLI03291			0.8	0.883333	1.09333	Hypothetical protein predicted by Glimmer/Critica
PSOLI00366	tremblnew|AAS49171		0.8	0.923333	1.11667	Isocitrate dehydrogenase
PSOLI02739	pir|T06532		0.803333	0.883333	1.16333	Pyruvate dehydrogenase E1 component subunit beta; mitochondrial precursor
PSOLI00870			0.803333	0.82	1.23	Hypothetical protein predicted by Glimmer/Critica
PSOLI01929			0.815	1.03	0.98	Hypothetical protein predicted by Glimmer/Critica
PSOLI00149			0.816667	1.01667	0.936667	Hypothetical protein predicted by Glimmer/Critica
PSOLI03060			0.82	0.92	1.005	Hypothetical protein predicted by Glimmer/Critica
PSOLI02358			0.82	1.08	1.42333	Hypothetical protein predicted by Glimmer/Critica
PSOLI00402			0.823333	0.89	1.06	Hypothetical protein predicted by Glimmer/Critica
PSOLI03104			0.825	0.925	1.065	Hypothetical protein predicted by Glimmer/Critica
PSOLI02521	pir|T05882		0.833333	0.853333	1.16	Hypothetical protein predicted by Glimmer/Critica
PSOLI02365			0.84	0.836667	1.02333	Hypothetical protein predicted by Glimmer/Critica
PSOLI01777	trembl|Q8H0G1		0.84	0.575	1.06	Chalcone-flavanone isomerase family
PSOLI02217			0.84	0.91	1.11	Hypothetical protein predicted by Glimmer/Critica
PSOLI02904			0.84	0.713333	1.14667	Hypothetical protein predicted by Glimmer/Critica
PSOLI04062			0.843333	0.656667	1.05667	Hypothetical protein predicted by Glimmer/Critica
PSOLI03241			0.843333	1.07333	1.21333	Hypothetical protein predicted by Glimmer/Critica
PSOLI03043			0.853333	1.03333	0.956667	Hypothetical protein predicted by Glimmer/Critica
PSOLI03606	pir|T07050		0.853333	0.853333	1.01	Hypothetical protein predicted by Glimmer/Critica
PSOLI02515			0.853333	0.803333	1.06	Hypothetical protein predicted by Glimmer/Critica
PSOLI03254			0.853333	0.873333	1.06	Hypothetical protein predicted by Glimmer/Critica
PSOLI03378			0.853333	1	1.24667	Hypothetical protein predicted by Glimmer/Critica
PSOLI02740			0.853333	1.19333	1.39667	Hypothetical protein predicted by Glimmer/Critica
PSOLI01429	trembl|Q8S8S2		0.855	0.95	1.17	Calcineurin B subunit-related
PSOLI01186			0.856667	0.81	1.07667	Hypothetical protein predicted by Glimmer/Critica
PSOLI03354	tremblnew|BAD10818		0.86	0.813333	1.06	MA3 domain-containing protein
PSOLI01369	trembl|Q8RWE3		0.86	1.08	1.09667	Uncharacterized GPI-anchored protein At1g61900 precursor
PSOLI04494	tremblnew|AAM61275		0.863333	1.11333	1.24667	Hydrophobic protein RCI2B
PSOLI04363	pir|S14068		0.866667	1.07	0.866667	Embryonic abundant protein VF301 precursor
PSOLI02031	trembl|Q8LBU0		0.866667	0.936667	1.17667	Expressed protein
PSOLI02334			0.866667	0.886667	1.26333	Hypothetical protein predicted by Glimmer/Critica
PSOLI02923			0.873333	0.81	1.04333	Hypothetical protein predicted by Glimmer/Critica
PSOLI01295	tremblnew|BAD09824		0.873333	0.896667	1.11333	Cyclase-associated protein (cap1)
PSOLI03202	trembl|Q9FT39		0.875	0.79	1.08	Hypothetical protein predicted by Glimmer/Critica
PSOLI03458	pir|S55171		0.876667	0.93	1.19	Hypothetical protein predicted by Glimmer/Critica
PSOLI04467	trembl|Q8H2B9		0.885	0.945	1.005	60S acidic ribosomal protein P2-2
PSOLI03142			0.885	0.885	1.07	Hypothetical protein predicted by Glimmer/Critica
PSOLI03738			0.886667	0.956667	1.18667	Hypothetical protein predicted by Glimmer/Critica
PSOLI04991	trembl|Q8RZN6		0.89	0.826667	1.06333	dehydration-responsive protein-related
PSOLI01382	tremblnew|AAQ62582		0.89	0.883333	1.07333	Hypothetical protein predicted by Glimmer/Critica
PSOLI03547	pir|T47458		0.89	1.02333	1.08	Hypothetical protein predicted by Glimmer/Critica
PSOLI03231			0.89	1.26	1.15667	Hypothetical protein predicted by Glimmer/Critica
PSOLI02100			0.89	1.48333	1.34333	Hypothetical protein predicted by Glimmer/Critica
PSOLI04872	pir|JC5237		0.896667	0.916667	1.10667	Pathogenesis-related thaumatin family protein
PSOLI00063	trembl|Q6EW55		0.903333	1.03	0.663333	Hypothetical protein predicted by Glimmer/Critica
PSOLI02621	trembl|Q7XZJ1		0.903333	0.836667	1.07667	Actin-3
PSOLI02412	pir|T48014		0.906667	0.966667	1.05667	Hypothetical protein predicted by Glimmer/Critica
PSOLI02615			0.91	1.02667	1.17667	Hypothetical protein predicted by Glimmer/Critica
PSOLI03410	trembl|Q8VWP9		0.913333	0.913333	1.12	Hypothetical protein predicted by Glimmer/Critica
PSOLI02573			0.916667	0.84	1.08667	Hypothetical protein predicted by Glimmer/Critica
PSOLI02886	trembl|Q9LS26		0.916667	0.926667	1.11667	Protein kinase family protein
PSOLI02276			0.92	0.813333	1.23333	Hypothetical protein predicted by Glimmer/Critica
PSOLI00192	tremblnew|CAE75865		0.925	0.815	1.045	Hypothetical protein predicted by Glimmer/Critica
PSOLI02313			0.93	0.906667	1.18	Hypothetical protein predicted by Glimmer/Critica
PSOLI03508	trembl|Q9FVZ7		0.93	0.903333	1.24333	Hypothetical protein predicted by Glimmer/Critica
PSOLI01496	trembl|Q9LEN6		0.93	1.07	1.25667	Expressed protein
PSOLI00884	sprot|YCF1		0.933333	1.10333	0.836667	Putative membrane protein ycf1
PSOLI02838			0.933333	1.32333	1.30333	Hypothetical protein predicted by Glimmer/Critica
PSOLI01434			0.936667	1.17333	1.13	Hypothetical protein predicted by Glimmer/Critica
PSOLI02931	trembl|O65848		0.936667	1.04333	0.66	Annexin-like protein RJ4
PSOLI00094	trembl|Q848V9		0.936667	1.52	0.933333	ORF16-LacZ fusion protein
PSOLI02744	trembl|Q8W4K1		0.94	0.773333	1.10333	Met-10+ like family protein / kelch repeat-containing protein
PSOLI02387	trembl|Q8L759		0.94	0.83	1.23667	Xylose isomerase (EC 5.3.1.5)
PSOLI04157	pir|A42808		0.946667	0.996667	1.38333	Hypothetical protein predicted by Glimmer/Critica
PSOLI00355	trembl|Q9FFG3		0.95	1.04667	1.11	Hypothetical protein predicted by Glimmer/Critica
PSOLI03148			0.95	0.946667	1.18333	Hypothetical protein predicted by Glimmer/Critica
PSOLI01732			0.953333	1.25667	1.34	Hypothetical protein predicted by Glimmer/Critica
PSOLI03649	pir|B96556		0.96	0.976667	1.14333	Glutamate dehydrogenase; putative
PSOLI03533	trembl|Q9XFH4		0.96	0.946667	1.25333	Hypothetical protein predicted by Glimmer/Critica
PSOLI02327			0.963333	1.18667	1.54667	Hypothetical protein predicted by Glimmer/Critica
PSOLI03368			0.97	1.08333	1.07	Hypothetical protein predicted by Glimmer/Critica
PSOLI04918	pir|H85061		0.973333	0.96	1.09667	Expressed protein
PSOLI03114			0.973333	1.17667	1.15333	Hypothetical protein predicted by Glimmer/Critica
PSOLI00269	trembl|Q93VI0		0.983333	1.06333	1.18667	Hypothetical protein predicted by Glimmer/Critica
PSOLI01141	trembl|Q8LRL8		0.983333	0.97	1.19667	No apical meristem (NAM) family protein
PSOLI03369	pir|S23558		0.986667	0.99	1.08333	Hypothetical protein predicted by Glimmer/Critica
PSOLI02802	tremblnew|BAC84070		0.993333	0.976667	1.31	2-oxoglutarate dehydrogenase E1 component; putative / oxoglutarate decarboxylase; putative / alpha-ketoglutaric dehydrogenase; putative
PSOLI04996	pir|S00336		0.996667	1.36333	1.03	Legumin J precursor
PSOLI03071			0.996667	1.03667	1.33	Hypothetical protein predicted by Glimmer/Critica
PSOLI02751			1	1.00667	1.05667	Hypothetical protein predicted by Glimmer/Critica
PSOLI00317	trembl|Q9MAZ9		1	0.92	1.12667	Clathrin adaptor complex small chain family protein
PSOLI02555	pir|F86214		1.01333	0.966667	0.763333	Elongation factor 1-alpha (EF-1-alpha)
PSOLI01897			1.01667	1.1	1.30667	Hypothetical protein predicted by Glimmer/Critica
PSOLI03067	tremblnew|AAR06297		1.02	1.06333	1.08333	Hypothetical protein predicted by Glimmer/Critica
PSOLI02829			1.02	1.01667	1.09667	Hypothetical protein predicted by Glimmer/Critica
PSOLI04610			1.02	1.01667	1.18	Hypothetical protein predicted by Glimmer/Critica
PSOLI02919			1.02	0.973333	1.25667	Hypothetical protein predicted by Glimmer/Critica
PSOLI01039	tremblnew|BAC85063		1.02	1.32667	1.3	Photosystem II reaction center protein I
PSOLI03527			1.02333	1.06333	1.37667	Hypothetical protein predicted by Glimmer/Critica
PSOLI02001	pir|T06453		1.02333	0.913333	1.14333	Legumin B
PSOLI03240			1.02667	1.05333	1.06	Hypothetical protein predicted by Glimmer/Critica
PSOLI01173			1.03	1.16333	1.23333	Hypothetical protein predicted by Glimmer/Critica
PSOLI02291			1.03333	1.26667	1.48667	Hypothetical protein predicted by Glimmer/Critica
PSOLI03025			1.03667	1.01667	1.14667	Hypothetical protein predicted by Glimmer/Critica
PSOLI00301	sprot|NLTP		1.04	0.65	0.846667	Nonspecific lipid-transfer protein precursor
PSOLI00399			1.05	0.946667	1.2	Hypothetical protein predicted by Glimmer/Critica
PSOLI00042	pir|T09643		1.05	1.16333	1.21	Glutaminyl-tRNA synthetase
PSOLI02868	trembl|Q6ICX5		1.05	1.19333	1.29667	Expressed protein
PSOLI02562			1.05333	1.08	1.21667	Hypothetical protein predicted by Glimmer/Critica
PSOLI00687			1.05333	0.96	1.22	Hypothetical protein predicted by Glimmer/Critica
PSOLI02631	trembl|Q6EJA5		1.06	1.11	1.28	Hydrophobic protein RCI2B
PSOLI03298			1.06333	1.30333	1.25
PSOLI04600	sprot|MTHR		1.06667	0.88	1.22667	Methylenetetrahydrofolate reductase 2
PSOLI00020			1.07333	0.96	1.25	Hypothetical protein predicted by Glimmer/Critica
PSOLI01541	tremblnew|AAT39966		1.07333	1.10333	1.08	Expressed protein
PSOLI02523			1.07667	1.2	1.37333	Hypothetical protein predicted by Glimmer/Critica
PSOLI03875	pir|G96836		1.08333	1.06333	1.07667	WD-40 repeat family protein
PSOLI02340	pir|H96798		1.08333	1.11667	1.52333	ACT domain containing protein
PSOLI05111	pir|T00952		1.09	1.07	1.25667	Leucine-rich repeat family protein / protein kinase family protein
PSOLI02408	tremblnew|AAN85416		1.09	0.26	0.395	Hypothetical protein predicted by Glimmer/Critica
PSOLI01063	trembl|Q9FIG9		1.09333	1.10667	1.41667	DnaJ protein family
PSOLI03095	trembl|Q9LHK9		1.1	1.13	1.45333	2,3-biphosphoglycerate-independent phosphoglycerate mutase-related / phosphoglyceromutase-related
PSOLI03924	pir|T48168		1.10333	1.46	1.56667	LMBR1 integral membrane family protein
PSOLI02918			1.105	1.05	1.02	Hypothetical protein predicted by Glimmer/Critica
PSOLI01726	tremblnew|CAE75865		1.10667	1.02	1.48	Hypothetical protein predicted by Glimmer/Critica
PSOLI01905	pir|G84561		1.10667	1.35333	1.46333	Nucleolar complex protein 2 homolog
PSOLI05023			1.11333	1.22667	1.42	Hypothetical protein predicted by Glimmer/Critica
PSOLI03027			1.11667	1.11667	1.46	Hypothetical protein predicted by Glimmer/Critica
PSOLI03139			1.12	1.12667	1.33	Hypothetical protein predicted by Glimmer/Critica
PSOLI01863	pir|T14076		1.12	1.22	1.43333	Hypothetical protein predicted by Glimmer/Critica
PSOLI03280			1.12333	1.00667	1.19333	Hypothetical protein predicted by Glimmer/Critica
PSOLI03492			1.13667	1.19333	1.48333	Hypothetical protein predicted by Glimmer/Critica
PSOLI04028	tremblnew|BAC83928		1.13667	1.02667	1.20667	Hypothetical protein predicted by Glimmer/Critica
PSOLI04046			1.14	0.99	1.11333	Hypothetical protein predicted by Glimmer/Critica
PSOLI04635	pir|S35757		1.15	1.78667	1.50333	Provicilin precursor (Type B) (Fragment)
PSOLI02318	tremblnew|CAG25587		1.15667	0.543333	0.61	Hypothetical protein predicted by Glimmer/Critica
PSOLI05110	pir|T09592		1.16	1.21667	1.05667	Hypothetical protein predicted by Glimmer/Critica
PSOLI03308			1.16	1.28333	1.25333	Hypothetical protein predicted by Glimmer/Critica
PSOLI01016			1.16333	1.23	1.55	Hypothetical protein predicted by Glimmer/Critica
PSOLI01371	trembl|Q8VYE2		1.18667	1.91333	1.77333	Import inner membrane translocase subunit TIM50; mitochondrial precursor
PSOLI02259	trembl|Q8GXD4		1.18667	1.26333	1.33	Homeobox protein knotted-1-like 3 (KNAT3)
PSOLI03344	trembl|Q8W0Z9		1.19667	1.16333	1.24333	Hypothetical protein predicted by Glimmer/Critica
PSOLI04645			1.19667	0.953333	1.41667	Hypothetical protein predicted by Glimmer/Critica
PSOLI00489	pir|JC4780		1.2	0.163333	0.146667	Peroxidase; putative
PSOLI03128			1.21	1.14667	1.45667	Hypothetical protein predicted by Glimmer/Critica
PSOLI03570			1.21333	1.34333	1.73333	Hypothetical protein predicted by Glimmer/Critica
PSOLI01556	pir|T06807		1.22667	1.42	1.63667	Nucleosome assembly protein (NAP); putative
PSOLI00905			1.23	1.1	0.916667	Hypothetical protein predicted by Glimmer/Critica
PSOLI02359	trembl|Q8RXF8		1.23333	1.27	1.68333	Hypothetical protein predicted by Glimmer/Critica
PSOLI02471			1.24667	1.34	1.39667	Hypothetical protein predicted by Glimmer/Critica
PSOLI04792	tremblnew|AAN46823		1.25333	1.38333	1.45333	Hypothetical protein predicted by Glimmer/Critica
PSOLI03580	trembl|Q9XG65		1.25667	1.44667	1.3	Hypothetical protein predicted by Glimmer/Critica
PSOLI05102	tremblnew|AAQ72568		1.265	-0.055	-0.15	Hypothetical protein predicted by Glimmer/Critica
PSOLI00019			1.27333	1.37667	1.54333	Hypothetical protein predicted by Glimmer/Critica
PSOLI02839			1.28	1.44	1.84667	Hypothetical protein predicted by Glimmer/Critica
PSOLI00298	tremblnew|BAC87320		1.29	1.58667	1.35667	Hypothetical protein predicted by Glimmer/Critica
PSOLI00258			1.30333	1.62333	1.5	Hypothetical protein predicted by Glimmer/Critica
PSOLI04974	pir|S58168		1.30333	1.58	1.88667	Fructose-bisphosphate aldolase; cytoplasmic isozyme 1
PSOLI03800			1.30667	1.32	1.33333	Hypothetical protein predicted by Glimmer/Critica
PSOLI01230	trembl|Q8VZT4		1.32	1.30333	1.70667	Hypothetical protein predicted by Glimmer/Critica
PSOLI01047	trembl|Q7XZZ2		1.32333	1.38667	1.38333	Expressed protein
PSOLI03006			1.33	0.973333	1.15333	Hypothetical protein predicted by Glimmer/Critica
PSOLI03628			1.33	1.40667	1.51	Hypothetical protein predicted by Glimmer/Critica
PSOLI00972			1.33	1.42	1.63333	Hypothetical protein predicted by Glimmer/Critica
PSOLI03000			1.33333	1.44	1.56333	Hypothetical protein predicted by Glimmer/Critica
PSOLI02184	trembl|Q8L9K2		1.33333	1.48667	1.76333	Copper-binding protein family
PSOLI01784			1.36333	1.56	1.65667	Hypothetical protein predicted by Glimmer/Critica
PSOLI02207			1.38667	1.41667	1.59	Hypothetical protein predicted by Glimmer/Critica
PSOLI03419			1.395	-0.02	0.01	Hypothetical protein predicted by Glimmer/Critica
PSOLI03537			1.41667	1.33333	1.66	Hypothetical protein predicted by Glimmer/Critica
PSOLI04995	pir|S26688		1.42	1.57667	1.96333	Legumin K
PSOLI03272	trembl|Q9ZP90		1.43	1.57667	1.80333	Ferritin-3; chloroplast precursor (EC 1.16.3.1)
PSOLI01248			1.47	1.55333	1.72333	Hypothetical protein predicted by Glimmer/Critica
PSOLI02672	pir|T10542		1.48	1.56333	1.92333	Helicase domain-containing protein
PSOLI05175			1.51333	1.59333	1.47333	Hypothetical protein predicted by Glimmer/Critica
PSOLI02878			1.53667	1.31333	0.903333	Hypothetical protein predicted by Glimmer/Critica
PSOLI01569	tremblnew|BAC99763		1.53667	1.62667	1.96	Hypothetical protein predicted by Glimmer/Critica
PSOLI03042			1.56667	1.63333	1.76333	Hypothetical protein predicted by Glimmer/Critica
PSOLI02928			1.61333	1.29667	1.17333	Hypothetical protein predicted by Glimmer/Critica
PSOLI01670	tremblnew|AAQ82032		1.62667	2.15333	2.01667	Hypothetical protein predicted by Glimmer/Critica
PSOLI00055			1.68	1.61667	1.81667	Hypothetical protein predicted by Glimmer/Critica
PSOLI04998	pir|T06453		1.73667	1.82	1.72667	Legumin J precursor
PSOLI04490	trembl|Q93W91		2.03	1.60667	1.88	Universal stress protein (USP) family protein
