# Supplementary material for: Transcriptome-Wide Mapping of Pea Seed Ageing Reveals a Pivotal Role for Genes Related to Oxidative Stress and Programmed Cell Death
Source: PLoS One. 2013 Oct 29;8(10):e78471. doi: 10.1371/journal.pone.0078471 (PMC3812160; doi:10.1371/journal.pone.0078471)
Supplement: Table S3 — Hierarchical clustering of ageing-responsive genes. All 717 differentially expressed genes were grouped into 16 clusters according to expression profiles during the ageing time course. Genes representing at least a 2-fold change (log2 ratio ≥1.0 or ≤−1.0) at one or more time points are included. Expression values corresponding to a log2 ratio ≥1.0 or ≤−1.0 are shaded in light magenta (up-regulation) or light green (down-regulation), and those which were changed by a log2 ratio of ≥1.5 or ≤−1.5 are shaded in dark magenta (up-regulation) or dark green (down-regulation). For KOG annotated genes, the functional category ID and description are shown. (XLS) [file pone.0078471.s008.xls]

## Sheet: Table S3
Supporting Table S3
Supporting Table S3. Hierarchical clustering of ageing-responsive genes. All 717 differentially expressed genes were grouped into 16 clusters according to expression profiles during the ageing time course. Genes representing at least a 2-fold change (log2 ratio ≥ 1.0 or ≤ -1.0) at one or more time points are included. Expression values corresponding to a log2 ratio ≥ 1.0 or ≤ -1.0 are shaded in l…
ProbeID	Accession number	KOG ID	Expression ratio log2			Gene product	KOG Classification	Function ID	Functional description
			0d vs 8d	0d vs 12d	0d vs 15d
Cluster 1
PSOLI00636	pir|T06459		-1.60333	-1.62333	-2.84	Sucrose-binding protein precursor (SBP)
Cluster 2
PSOLI00637	sprot|CVCB		-0.0733333	-0.323333	-1.37333	Convicilin precursor (Fragment)
Cluster 3
PSOLI02358			0.82	1.08	1.42333	Hypothetical protein predicted by Glimmer/Critica
PSOLI02740			0.853333	1.19333	1.39667	Hypothetical protein predicted by Glimmer/Critica
PSOLI02100			0.89	1.48333	1.34333	Hypothetical protein predicted by Glimmer/Critica
PSOLI03230	pir|S00912	COG0022	0.916667	1.3	1.36	Alcohol dehydrogenase; putative	METABOLISM	Q	Secondary metabolites biosynthesis, transport and catabolism
PSOLI02838			0.933333	1.32333	1.30333	Hypothetical protein predicted by Glimmer/Critica
PSOLI01732			0.953333	1.25667	1.34	Hypothetical protein predicted by Glimmer/Critica
PSOLI02327			0.963333	1.18667	1.54667	Hypothetical protein predicted by Glimmer/Critica
PSOLI01897			1.01667	1.1	1.30667	Hypothetical protein predicted by Glimmer/Critica
PSOLI01039	tremblnew|BAC85063		1.02	1.32667	1.3	Photosystem II reaction center protein I
PSOLI04847	trembl|Q9LKJ2	COG1367	1.02333	1.15333	1.23	Phosphoglycerate kinase, cytosolic	METABOLISM	G	Carbohydrate transport and metabolism
PSOLI01173			1.03	1.16333	1.23333	Hypothetical protein predicted by Glimmer/Critica
PSOLI02291			1.03333	1.26667	1.48667	Hypothetical protein predicted by Glimmer/Critica
PSOLI00042	pir|T09643		1.05	1.16333	1.21	Glutaminyl-tRNA synthetase
PSOLI02868	trembl|Q6ICX5		1.05	1.19333	1.29667	Expressed protein
PSOLI02562			1.05333	1.08	1.21667	Hypothetical protein predicted by Glimmer/Critica
PSOLI02921	trembl|Q9AX41	COG1793	1.05667	1.21	1.39	IWS1 C-terminus family protein	POORLY CHARACTERISED	S	Function unknown
PSOLI02631	trembl|Q6EJA5		1.06	1.11	1.28	Hydrophobic protein RCI2B
PSOLI03298			1.06333	1.30333	1.25
PSOLI02523			1.07667	1.2	1.37333	Hypothetical protein predicted by Glimmer/Critica
PSOLI02340	pir|H96798		1.08333	1.11667	1.52333	ACT domain containing protein
PSOLI05111	pir|T00952		1.09	1.07	1.25667	Leucine-rich repeat family protein / protein kinase family protein
PSOLI00321	tremblnew|CAC87837	COG2166	1.09	1.13333	1.48	Cullin-1	METABOLISM	D	Cell cycle control, cell division and chromosome pairing
PSOLI01063	trembl|Q9FIG9		1.09333	1.10667	1.41667	DnaJ protein family
PSOLI03181	pir|H84602	COG1767	1.09667	1.28333	1.22667	40S ribosomal protein S25-2	INFORMATION STORAGE AND PROCESSING	J	Translation, ribosomal structure and biogenesis
PSOLI03095	trembl|Q9LHK9		1.1	1.13	1.45333	2;3-biphosphoglycerate-independent phosphoglycerate mutase-related / phosphoglyceromutase-related
PSOLI01726	tremblnew|CAE75865		1.10667	1.02	1.48	Hypothetical protein predicted by Glimmer/Critica
PSOLI01905	pir|G84561		1.10667	1.35333	1.46333	Nucleolar complex protein 2 homolog
PSOLI02431	trembl|Q9MAG9	COG2502	1.11	1.21	1.30667	Tubby-like F-box protein 7 (AtTLP7)	POORLY CHARACTERISED	R	General function prediction only
PSOLI05023			1.11333	1.22667	1.42	Hypothetical protein predicted by Glimmer/Critica
PSOLI03027			1.11667	1.11667	1.46	Hypothetical protein predicted by Glimmer/Critica
PSOLI03139			1.12	1.12667	1.33	Hypothetical protein predicted by Glimmer/Critica
PSOLI01863	pir|T14076		1.12	1.22	1.43333	Probable villin
PSOLI02949	pir|H84920	COG2502	1.12667	1.13667	1.47667	Tubby-like F-box protein 3 (AtTLP3)	POORLY CHARACTERISED	R	General function prediction only
PSOLI03492			1.13667	1.19333	1.48333	Hypothetical protein predicted by Glimmer/Critica
PSOLI03775	trembl|O81396	COG0452	1.14667	1.07333	1.42333	Aconitate hydratase; cytoplasmic; putative / citrate hydro-lyase/aconitase; putative	INFORMATION STORAGE AND PROCESSING	AJ	RNA processing and modification
PSOLI03308			1.16	1.28333	1.25333	Hypothetical protein predicted by Glimmer/Critica
PSOLI04228	tremblnew|AAQ08403	COG2263	1.16	0.95	1.36667	5-methyltetrahydropteroyltriglutamate--homocysteine S-methyltransferase	METABOLISM	E	Amino acid transport and metabolism
PSOLI01016			1.16333	1.23	1.55	Hypothetical protein predicted by Glimmer/Critica
PSOLI02259	trembl|Q8GXD4		1.18667	1.26333	1.33	Homeobox protein knotted-1-like 4 (KNAT4).
PSOLI01794	trembl|Q94C56	COG0731	1.19	1.23333	1.41	FtsH protease; putative	CELLULAR PROCESSES AND SIGNALING	O	Post-translational modification, protein turnover, chaperones
PSOLI04645			1.19667	0.953333	1.41667	Hypothetical protein predicted by Glimmer/Critica
PSOLI03128			1.21	1.14667	1.45667	Hypothetical protein predicted by Glimmer/Critica
PSOLI02471			1.24667	1.34	1.39667	Hypothetical protein predicted by Glimmer/Critica
PSOLI04792	tremblnew|AAN46823		1.25333	1.38333	1.45333	Hypothetical protein predicted by Glimmer/Critica
PSOLI03580	trembl|Q9XG65		1.25667	1.44667	1.3	Sucrose synthase
PSOLI04147	pir|T14579	COG0469	1.25667	1.35333	1.41	Eukaryotic translation elongation factor 2	INFORMATION STORAGE AND PROCESSING	J	Translation, ribosomal structure and biogenesis
PSOLI03938		COG0927	1.26333	1.21667	1.39	ATP-binding cassette sub-family F member 2	POORLY CHARACTERISED	R	General function prediction only
PSOLI03800			1.30667	1.32	1.33333	Hypothetical protein predicted by Glimmer/Critica
PSOLI01047	trembl|Q7XZZ2		1.32333	1.38667	1.38333	Expressed protein
Cluster 4
PSOLI01831	pir|F86350	COG0180	-0.966667	-0.953333	-1.16667	Proteasome subunit beta type 3; putative	CELLULAR PROCESSES AND SIGNALING	O	Post-translational modification, protein turnover, chaperones
PSOLI00858			-0.936667	-0.943333	-1.22	Hypothetical protein predicted by Glimmer/Critica
PSOLI04276	trembl|Q84LL7	COG0118	-0.933333	-0.97	-1.23	Protein NAM8	POORLY CHARACTERISED	R	General function prediction only
PSOLI02384	pir|S37271	COG3295	-0.926667	-0.986667	-1.21667	60S ribosomal protein L13-1	INFORMATION STORAGE AND PROCESSING	J	Translation, ribosomal structure and biogenesis
PSOLI04070	trembl|Q8L8A5		-0.92	-0.946667	-1.25	Hypothetical protein predicted by Glimmer/Critica
PSOLI01330	trembl|Q9LEN5	COG1471	-0.92	-0.916667	-1.2	Patellin-5	METABOLISM	I	Lipid transport and metabolism
PSOLI04123	trembl|Q8LP17		-0.91	-0.906667	-1.22667	9-cis-epoxycarotenoid dioxygenase; putative / neoxanthin cleavage enzyme; putative / carotenoid cleavage dioxygenase; putative
PSOLI04794	trembl|Q8GW65	COG1209	-0.91	-0.93	-1.16333	Oxidoreductase; short chain dehydrogenase/reductase family	METABOLISM	Q	Secondary metabolites biosynthesis, transport and catabolism
PSOLI04096	pir|A84451	COG0730	-0.906667	-0.94	-1.14333	Cell division control protein 48 homolog B	CELLULAR PROCESSES AND SIGNALING	O	Post-translational modification, protein turnover, chaperones
PSOLI00937	tremblnew|BAD17035		-0.9	-0.92	-1.26333	Expressed protein
PSOLI02093	pir|B96497		-0.886667	-0.906667	-1.1	Expressed protein
PSOLI04068	trembl|Q9M3H6	COG1744	-0.886667	-0.92	-1.10333	Probable histone H2B.3	INFORMATION STORAGE AND PROCESSING	B	Chromatin structure and dynamics
PSOLI01547	trembl|Q8LB95	COG1816	-0.88	-0.93	-1.15	Ubiquitin fusion degradation protein 1 homolog	CELLULAR PROCESSES AND SIGNALING	O	Post-translational modification, protein turnover, chaperones
PSOLI05103	pir|T02207	COG2581	-0.88	-0.79	-1.05667	Proteasome (prosome; macropain) 26S subunit; non-ATPase; 3	CELLULAR PROCESSES AND SIGNALING	O	Post-translational modification, protein turnover, chaperones
PSOLI01498	tremblnew|AAT07611	COG2502	-0.866667	-0.85	-1.01667	Tubby-like F-box protein 10 (AtTLP10)	POORLY CHARACTERISED	R	General function prediction only
PSOLI03625			-0.86	-0.915	-1.045	Hypothetical protein predicted by Glimmer/Critica
PSOLI04388	trembl|Q6H8J2	COG3301	-0.86	-0.983333	-1.18	40S ribosomal protein S9-2	INFORMATION STORAGE AND PROCESSING	J	Translation, ribosomal structure and biogenesis
PSOLI04476	trembl|O81925	COG1646	-0.856667	-0.89	-1.19	40S ribosomal protein S6	INFORMATION STORAGE AND PROCESSING	J	Translation, ribosomal structure and biogenesis
PSOLI05120	trembl|Q8VWX5		-0.856667	-0.826667	-1.21333	Ribosomal protein S21 family protein
PSOLI01595	trembl|O24457	COG0225	-0.855	-0.795	-1.09	Pyruvate dehydrogenase E1 component; alpha subunit	POORLY CHARACTERISED	R	General function prediction only
PSOLI04285	sprot|G3PC	COG0657	-0.846667	-0.843333	-1.26667	Glyceraldehyde 3-phosphate dehydrogenase; cytosolic; putative / NAD-dependent glyceraldehyde-3-phosphate dehydrogenase; putative	METABOLISM	G	Carbohydrate transport and metabolism
PSOLI02080	trembl|Q7XA68	COG3203	-0.845	-0.825	-1.065	50S ribosomal protein L13	INFORMATION STORAGE AND PROCESSING	J	Translation, ribosomal structure and biogenesis
PSOLI04705	trembl|Q9FMP3	COG2584	-0.84	-1.01333	-1.14667	Dihydropyrimidinase	METABOLISM	F	Nucleotide transport and metabolism
PSOLI04883	tremblnew|AAR87336		-0.836667	-0.94	-1.09	Stress-responsive protein; putative
PSOLI04370	pir|T52451	COG0840	-0.83	-0.893333	-1.1	Endopeptidase Clp	CELLULAR PROCESSES AND SIGNALING	O	Post-translational modification, protein turnover, chaperones
PSOLI04295	pir|S26203	COG0118	-0.83	-0.946667	-1.16	30 kDa ribonucleoprotein; chloroplast precursor	POORLY CHARACTERISED	R	General function prediction only
PSOLI04461	sprot|RL10	COG0857	-0.826667	-0.87	-1.18667	60S ribosomal protein L10	INFORMATION STORAGE AND PROCESSING	J	Translation, ribosomal structure and biogenesis
PSOLI00809	pir|G96538	COG0731	-0.825	-0.77	-1.08	ATP-dependent metalloprotease FtsH	CELLULAR PROCESSES AND SIGNALING	O	Post-translational modification, protein turnover, chaperones
PSOLI03838	pir|T02480	COG1332	-0.82	-0.93	-1.16333	SEC13-related protein (SEC13-like protein 1)	CELLULAR PROCESSES AND SIGNALING	U	Intracellular trafficking, secretion and vesicular transport
PSOLI05158	trembl|Q9SML3	COG0156	-0.82	-0.963333	-1.1	Cytochrome P450 71B20; putative (CYP71B2)	METABOLISM	Q	Secondary metabolites biosynthesis, transport and catabolism
PSOLI02371	trembl|Q93X72	COG0619	-0.82	-0.915	-1.135	Leucine rich repeat protein family	POORLY CHARACTERISED	R	General function prediction only
PSOLI04780	sprot|RS8	COG3283	-0.81	-0.96	-1.11	40S ribosomal protein S8.	INFORMATION STORAGE AND PROCESSING	J	Translation, ribosomal structure and biogenesis
PSOLI04428	pir|T06411		-0.806667	-0.853333	-1.23667	Chlorophyll A-B binding protein; putative (LHCA5)
PSOLI01813	pir|T09117	COG4414	-0.805	-0.895	-1.055	COP9 signalosome complex subunit 8	CELLULAR PROCESSES AND SIGNALING	OT	Post-translational modification, protein turnover, chaperones
PSOLI04181	tremblnew|AAQ91380	COG1429	-0.8	-0.855	-1.07	Bifunctional polymyxin resistance arnA protein	METABOLISM	GM	Carbohydrate transport and metabolism
PSOLI02509	trembl|Q8LDN2	COG0504	-0.796667	-0.916667	-1.22667	BRCA1-associated RING domain protein 1 (BARD-1)	POORLY CHARACTERISED	R	General function prediction only
PSOLI00797	pir|T06356		-0.793333	-0.846667	-1.13	Desiccation protectant protein Lea14 homolog
PSOLI03882		COG2975	-0.793333	-0.853333	-1.09333	Eukaryotic translation initiation factor 3 subunit 5	INFORMATION STORAGE AND PROCESSING	J	Translation, ribosomal structure and biogenesis
PSOLI04575	sprot|ARGD	COG1401	-0.79	-0.853333	-1.05667	Acetylornithine aminotransferase	METABOLISM	E	Amino acid transport and metabolism
PSOLI01892	pir|T11672	COG1197	-0.786667	-0.853333	-1.14	Quinone oxidoreductase	METABOLISM	CR	Energy production and conversion
PSOLI04837	pir|T08000	COG3403	-0.783333	-0.906667	-1.08667	Eukaryotic translation initiation factor 1A	INFORMATION STORAGE AND PROCESSING	J	Translation, ribosomal structure and biogenesis
PSOLI04871	tremblnew|BAD08200	COG3172	-0.78	-0.823333	-1.17333	Small nuclear ribonucleoprotein Sm D3	INFORMATION STORAGE AND PROCESSING	A	RNA processing and modification
PSOLI04014	trembl|Q7XMI6	COG1560	-0.78	-0.953333	-1.01	Eukaryotic translation initiation factor 3 subunit 3	INFORMATION STORAGE AND PROCESSING	J	Translation, ribosomal structure and biogenesis
PSOLI04617	pir|T06567	COG1727	-0.78	-0.7	-1.48	Translationally-controlled tumor protein homolog	METABOLISM	DZ
PSOLI00199	trembl|Q93ZP1	COG1901	-0.78	-0.993333	-1.13667	YTH domain family protein 1	POORLY CHARACTERISED	R	General function prediction only
PSOLI05024	trembl|Q94AG1		-0.776667	-0.96	-1.05	Expressed protein
PSOLI01337	trembl|Q9FHQ2	COG0075	-0.776667	-0.996667	-1.03333	ADP-ribosylation factor-like protein 8B	POORLY CHARACTERISED	R	General function prediction only
PSOLI01032	trembl|Q9FQD6	COG0867	-0.775	-0.905	-1.07	Putative glutathione S-transferase	CELLULAR PROCESSES AND SIGNALING	O	Post-translational modification, protein turnover, chaperones
PSOLI03330	pir|S24346	COG1745	-0.773333	-0.876667	-1.15333	Histone H3.3	INFORMATION STORAGE AND PROCESSING	B	Chromatin structure and dynamics
PSOLI04243	sprot|RL24	COG1722	-0.773333	-0.976667	-1.26667	60S ribosomal protein L24	INFORMATION STORAGE AND PROCESSING	J	Translation, ribosomal structure and biogenesis
PSOLI04648	pir|S60476	COG1790	-0.766667	-0.953333	-1.20667	60S ribosomal protein L34	INFORMATION STORAGE AND PROCESSING	J	Translation, ribosomal structure and biogenesis
PSOLI04473	pir|T48072	COG1429	-0.766667	-0.813333	-1.10667	NAD-dependent epimerase/dehydratase family protein	METABOLISM	GM	Carbohydrate transport and metabolism
PSOLI03997	pir|S27757		-0.763333	-0.81	-1.35	Embryonic abundant protein
PSOLI00137	tremblnew|AAP37854	COG1475	-0.76	-1.02667	-1.09333	60S ribosomal protein L4-1 (L1)	INFORMATION STORAGE AND PROCESSING	A	RNA processing and modification
PSOLI00099	pir|T06507		-0.756667	-0.843333	-1.16	Amylogenin
PSOLI00221	pir|T09885		-0.756667	-0.97	-1.22667	Hypothetical protein
PSOLI02034	tremblnew|BAD01180		-0.753333	-0.95	-1.14	Expressed protein
PSOLI00840	trembl|Q9LI61	COG1305	-0.75	-0.99	-1.09	Amino acid transporter family protein	METABOLISM	E	Amino acid transport and metabolism
PSOLI04553	trembl|Q8GTE3	COG1628	-0.746667	-0.986667	-1.31	40S ribosomal protein S3a (CYC07 protein)	INFORMATION STORAGE AND PROCESSING	J	Translation, ribosomal structure and biogenesis
PSOLI04360	pir|T02039		-0.743333	-0.923333	-1.11333	60S acidic ribosomal protein P1-1
PSOLI03864		COG3141	-0.74	-0.93	-1.015	50S ribosomal protein L3-2; chloroplast precursor	INFORMATION STORAGE AND PROCESSING	J	Translation, ribosomal structure and biogenesis
PSOLI00092	pir|B85061	COG0858	-0.74	-0.916667	-1.13333	Derlin-2.2 (AtDerlin2-2)	POORLY CHARACTERISED	S	Function unknown
PSOLI01447			-0.736667	-0.906667	-1.06667	Hypothetical protein predicted by Glimmer/Critica
PSOLI04658	pir|T02333	COG1203	-0.735	-0.77	-1.04	Hypothetical protein	METABOLISM	G	Carbohydrate transport and metabolism
PSOLI04350	trembl|Q9XGG6	COG0223	-0.735	-0.8	-1.01	Probable aquaporin TIP-type	METABOLISM	G	Carbohydrate transport and metabolism
PSOLI04236	tremblnew|AAR83877	COG1696	-0.733333	-0.97	-1.33333	60S ribosomal protein L19-1	INFORMATION STORAGE AND PROCESSING	J	Translation, ribosomal structure and biogenesis
PSOLI04578	trembl|Q9LPJ4		-0.73	-1.10333	-1.17667	Zinc-binding family protein
PSOLI02528	trembl|Q9SEA9	COG0417	-0.72	-0.88	-1.05	Ubiquitin-conjugating enzyme; putative	CELLULAR PROCESSES AND SIGNALING	O	Post-translational modification, protein turnover, chaperones
PSOLI04775	pir|S04520	COG1745	-0.715	-0.82	-1.055	Histone H3.2	INFORMATION STORAGE AND PROCESSING	B	Chromatin structure and dynamics
PSOLI04873	sprot|D7A1		-0.713333	-0.943333	-1.12667	Aldehyde dehydrogenase; putative / antiquitin; putative
PSOLI04103	trembl|Q8L5X0	COG3452	-0.713333	-0.896667	-1.04	60S ribosomal protein L36-2	INFORMATION STORAGE AND PROCESSING	J	Translation, ribosomal structure and biogenesis
PSOLI04083	trembl|Q8SAG2	COG0541	-0.713333	-1.01667	-1.25667	Peroxiredoxin type 2; putative	CELLULAR PROCESSES AND SIGNALING	O	Post-translational modification, protein turnover, chaperones
PSOLI00613	trembl|Q9LTK0		-0.71	-0.903333	-1.12333	Hypothetical protein predicted by Glimmer/Critica
PSOLI01096	pir|R5PM24		-0.703333	-0.766667	-1	50S ribosomal protein L24; chloroplast precursor
PSOLI04289	tremblnew|AAS47510	COG0400	-0.7	-0.88	-1.3	40S ribosomal protein S13	INFORMATION STORAGE AND PROCESSING	J	Translation, ribosomal structure and biogenesis
PSOLI04741	trembl|Q6H4L2	COG0469	-0.69	-0.94	-1.19667	Eukaryotic translation elongation factor 2	INFORMATION STORAGE AND PROCESSING	J	Translation, ribosomal structure and biogenesis
PSOLI03962	tremblnew|BAD08011		-0.685	-0.875	-1.05	Lil3 protein
PSOLI01986	trembl|Q84K72		-0.683333	-0.963333	-1.12333	Expressed protein
PSOLI02680	trembl|Q9AUL2	COG4090	-0.676667	-0.773333	-1.1	Expressed protein	POORLY CHARACTERISED	S	Function unknown
PSOLI04887	trembl|Q8H2B9		-0.675	-0.86	-1.01	60S acidic ribosomal protein P2-1
PSOLI01511	trembl|Q9ATF4	COG0887	-0.666667	-0.893333	-1.11667	60S ribosomal protein L35a-3	INFORMATION STORAGE AND PROCESSING	J	Translation, ribosomal structure and biogenesis
PSOLI03949		COG0877	-0.665	-0.845	-1.04	40S ribosomal protein S2-4	INFORMATION STORAGE AND PROCESSING	J	Translation, ribosomal structure and biogenesis
PSOLI02527	trembl|Q8I3J4		-0.663333	-0.826667	-1.02667	Hypothetical protein predicted by Glimmer/Critica
PSOLI03821	trembl|Q7XT90		-0.655	-0.73	-1.07	Expressed protein
PSOLI03956	pir|T06471		-0.646667	-0.703333	-1.00333	Mitochondrial import inner membrane translocase subunit Tim17/Tim22/Tim23 family protein
PSOLI01557	trembl|Q9SWB5	COG0712	-0.645	-0.65	-1.01	Chaperone protein dnaJ 3 (AtJ3) (AtDjA3); seed maturation protein PM37	CELLULAR PROCESSES AND SIGNALING	O	Post-translational modification, protein turnover, chaperones
PSOLI02383	tremblnew|CAE54570		-0.64	-0.92	-1.28333	Vacuolar ATP synthase subunit G
PSOLI04639	trembl|Q9SZY5		-0.64	-0.85	-1.125	Pollen-specific protein C13 precursor
PSOLI01522	pir|C86153	COG3392	-0.64	-0.66	-1.1	Protein mago nashi homolog	INFORMATION STORAGE AND PROCESSING	A	RNA processing and modification
PSOLI01542	tremblnew|AAM65238	COG3382	-0.636667	-0.85	-1.08	13kDa differentiation-associated protein	METABOLISM	C	Energy production and conversion
PSOLI04985	tremblnew|AAR83868	COG0886	-0.62	-0.886667	-1.13	60S ribosomal protein L12-3	INFORMATION STORAGE AND PROCESSING	J	Translation, ribosomal structure and biogenesis
PSOLI05144	trembl|Q8RUI4		-0.613333	-0.753333	-1.03333	Putative nascent polypeptide associated complex alpha chain
PSOLI04318	trembl|Q8S0P2	COG3412	-0.613333	-0.903333	-1.09	60S ribosomal protein L28-1	INFORMATION STORAGE AND PROCESSING	J	Translation, ribosomal structure and biogenesis
PSOLI00791	trembl|Q84TD6		-0.52	-0.82	-1.32333	NAC domain-containing protein 29
PSOLI02502	pir|S60474	COG1756	-0.52	-0.75	-1.03	Probable histone H2A.3	INFORMATION STORAGE AND PROCESSING	B	Chromatin structure and dynamics
PSOLI03814	sprot|RL30	COG2988	-0.516667	-0.736667	-1.13667	60S ribosomal protein L30	INFORMATION STORAGE AND PROCESSING	J	Translation, ribosomal structure and biogenesis
PSOLI04630	pir|FIAAA	COG3271	-0.47	-0.975	-1.005	Eukaryotic translation initiation factor 5A-5	INFORMATION STORAGE AND PROCESSING	J	Translation, ribosomal structure and biogenesis
PSOLI04356	pir|T02301	COG2450	-0.353333	-0.94	-1.16	Aldehyde dehydrogenase class 1	METABOLISM	C	Energy production and conversion
Cluster 5
PSOLI02878			1.53667	1.31333	0.903333	Hypothetical protein predicted by Glimmer/Critica
PSOLI02928			1.61333	1.29667	1.17333	Hypothetical protein predicted by Glimmer/Critica
PSOLI04390	trembl|Q9T0M9	COG0853	1.64333	1.28	1.17333	Sucrose synthase; putative / sucrose-UDP glucosyltransferase; putative	CELLULAR PROCESSES AND SIGNALING	M	Cell wall/membrane/envelope biogenesis
PSOLI05002	pir|S00912	COG0022	1.72	0.85	0.66	Glutathione-dependent formaldehyde dehydrogenase	METABOLISM	Q	Secondary metabolites biosynthesis, transport and catabolism
Cluster 6
PSOLI03042			1.56667	1.63333	1.76333	Hypothetical protein predicted by Glimmer/Critica
PSOLI01670	tremblnew|AAQ82032		1.62667	2.15333	2.01667	Hypothetical protein predicted by Glimmer/Critica
PSOLI00055			1.68	1.61667	1.81667	Hypothetical protein predicted by Glimmer/Critica
PSOLI04998	pir|T06453		1.73667	1.82	1.72667	Legumin J precursor
PSOLI02696	trembl|Q9LEN5	COG1471	1.79667	2.00333	2.34333	Patellin-5	METABOLISM	I	Lipid transport and metabolism
PSOLI04490	trembl|Q93W91		2.03	1.60667	1.88	Universal stress protein (USP) family protein
Cluster 7
PSOLI00844	pir|A96602	COG0469	-1.77667	-1.81667	-1.36667	Putative elongation factor 2	INFORMATION STORAGE AND PROCESSING	J	Translation, ribosomal structure and biogenesis
PSOLI02518	sprot|SPD1		-1.77333	-1.75333	-1.71	Spermidine synthase 1
PSOLI00372	trembl|Q9M8Z5	COG2484	-1.76	-1.65333	-1.71	Guanine nucleotide-binding protein-like 3	POORLY CHARACTERISED	R	General function prediction only
PSOLI00845	pir|D84785		-1.75667	-1.68667	-1.75667	ACT domain-containing protein
PSOLI03138	pir|T01046		-1.72667	-1.62	-1.65333	Expressed protein
PSOLI00974	tremblnew|BAC99303		-1.67667	-1.57333	-1.33667	Glycosyl hydrolase family 51
PSOLI00737	trembl|Q8LA08	COG3052	-1.6	-1.78333	-1.64333	Cytochrome c-1	METABOLISM	C	Energy production and conversion
PSOLI00501	trembl|Q9FNB4		-1.56	-1.61333	-1.67	Hypothetical protein predicted by Glimmer/Critica
PSOLI02637	pir|S20868	COG1375	-1.47667	-1.63667	-1.51	Tubulin beta-1 chain (Beta-1 tubulin)	CELLULAR PROCESSES AND SIGNALING	Z	Cytoskeleton
PSOLI00142	pir|S68805		-1.43667	-1.55333	-1.53	Pectinacetylesterase; putative
PSOLI00782	pir|T48446		-1.40333	-1.54333	-1.54	Glycosyltransferase family 47
PSOLI04566	pir|T07820		-1.37667	-1.53333	-1.64333	Stem-specific protein TSJT1
PSOLI00790	trembl|Q9AXU3		-1.33	-1.52667	-1.19	Senescence-associated family protein
PSOLI01936	trembl|Q9MAX8	COG3081	-1.33	-1.53	-1.66333	Probable coatomer subunit epsilon	CELLULAR PROCESSES AND SIGNALING	U	Intracellular trafficking, secretion and vesicular transport
PSOLI00935	trembl|Q8VWP9		-1.29667	-1.8	-1.68	3-ketoacyl-CoA synthase 10
PSOLI04469	trembl|Q9FFD8		-1.28667	-1.55	-1.69333	Zinc finger (C2H2 type) family protein
Cluster 8
PSOLI03179	trembl|Q9SFB0		0.2	0.73	1.15	Hypothetical protein predicted by Glimmer/Critica
PSOLI00908	pir|DEPMNB		0.415	0.475	1.045	Glyceraldehyde-3-phosphate dehydrogenase B; chloroplast precursor
PSOLI03397	tremblnew|AAS47512	COG3475	0.436667	0.866667	1.06	60S ribosomal protein L37-2	INFORMATION STORAGE AND PROCESSING	J	Translation, ribosomal structure and biogenesis
PSOLI04324	trembl|Q93WA5	COG0878	0.446667	0.58	1.11667	60S ribosomal protein L32-1	INFORMATION STORAGE AND PROCESSING	J	Translation, ribosomal structure and biogenesis
PSOLI03396			0.523333	0.773333	1.06333	Hypothetical protein predicted by Glimmer/Critica
PSOLI01338	trembl|Q9AXQ2	COG0960	0.526667	0.686667	1.18333	Peptidase (mitochondrial processing) beta subunit	CELLULAR PROCESSES AND SIGNALING	O	Post-translational modification, protein turnover, chaperones
PSOLI00886	trembl|Q947D4		0.53	0.655	1.09	Dehydration-responsive protein RD22 (Fragment)
PSOLI04069	trembl|Q9FP55	COG3504	0.54	0.813333	1.08667	60S ribosomal protein L29-1.	INFORMATION STORAGE AND PROCESSING	J	Translation, ribosomal structure and biogenesis
PSOLI01212	trembl|Q941A9		0.555	0.67	1.025	Hypothetical protein predicted by Glimmer/Critica
PSOLI00172			0.583333	0.736667	1.07	Hypothetical protein predicted by Glimmer/Critica
PSOLI02850	trembl|O49907		0.6	0.815	1.135	Polyubiquitin
PSOLI00214			0.613333	0.54	1.11	Hypothetical protein predicted by Glimmer/Critica
PSOLI04531	pir|A25014		0.613333	0.833333	1.24667	Albumin precursor
PSOLI03158	trembl|Q9LTU5		0.616667	0.936667	1.10667	DNA-damage inducible protein DDI1-like
PSOLI03348			0.625	0.665	1.04	Hypothetical protein predicted by Glimmer/Critica
PSOLI05011	pir|T06493		0.64	0.74	1.02	Hypothetical protein predicted by Glimmer/Critica
PSOLI04750	trembl|Q8L7C8		0.643333	0.886667	1.11333	Hypothetical protein predicted by Glimmer/Critica
PSOLI00885			0.645	0.885	1.095	Hypothetical protein predicted by Glimmer/Critica
PSOLI02910			0.65	0.675	1.04	Hypothetical protein predicted by Glimmer/Critica
PSOLI00641	pir|T51557	COG2020	0.65	0.95	1.28333	Exportin 1; putative	CELLULAR PROCESSES AND SIGNALING	YU	Nuclear structure
PSOLI04506	trembl|Q9ZRI6	COG0001	0.66	0.993333	1.09667	Ubiquitin	CELLULAR PROCESSES AND SIGNALING	OR	Post-translational modification, protein turnover, chaperones
PSOLI03022			0.665	0.975	1.04	Hypothetical protein predicted by Glimmer/Critica
PSOLI02418	trembl|Q7Y223		0.665	0.75	1.01	Glycosyl hydrolase family 5 protein / cellulase family protein
PSOLI01902	trembl|Q8SA64	COG0589	0.67	0.835	1.155	NIMA-related protein kinase	POORLY CHARACTERISED	R	General function prediction only
PSOLI03667	trembl|Q7XYX8		0.68	0.855	1.005	AKIN beta1
PSOLI02670	trembl|Q7XHJ8		0.68	0.74	1.04	Glycosyl transferase family 43 protein
PSOLI03087			0.68	0.71	1.06667	Hypothetical protein predicted by Glimmer/Critica
PSOLI03407	pir|T06598	COG0100	0.683333	1.05667	1.05	dnaK-type molecular chaperone BiP-A	CELLULAR PROCESSES AND SIGNALING	O	Post-translational modification, protein turnover, chaperones
PSOLI02454	trembl|Q84Z87		0.69	1.025	1.005	Microtubule-associated protein
PSOLI02565	pir|B85068		0.693333	0.976667	1.41333	UV-damaged DNA binding factor-like protein
PSOLI02968	trembl|Q9FKP4	COG0239	0.696667	1.05	1.03667	Kinesin-related protein	CELLULAR PROCESSES AND SIGNALING	Z	Cytoskeleton
PSOLI01407	tremblnew|AAM64830		0.696667	0.876667	1.14	GTP-binding protein At2g22870
PSOLI03698			0.7	0.92	1.075	Hypothetical protein predicted by Glimmer/Critica
PSOLI02321	trembl|Q7DLP8	COG1636	0.7	1.095	1.025	Proliferating cell nuclear antigen	INFORMATION STORAGE AND PROCESSING	L	DNA replication, recombination and repair
PSOLI02499	pir|B86347		0.706667	0.686667	1.08333	Hypothetical protein predicted by Glimmer/Critica
PSOLI02689			0.71	0.96	1.035	Hypothetical protein predicted by Glimmer/Critica
PSOLI04811	trembl|Q9MB24		0.71	0.895	1.02	Dehydration-responsive protein RD22 precursor
PSOLI02763	trembl|Q9T0N0	COG0841	0.713333	0.786667	1.06	14-3-3-like protein	CELLULAR PROCESSES AND SIGNALING	O	Post-translational modification, protein turnover, chaperones
PSOLI00003			0.715	0.78	1.025	Hypothetical protein predicted by Glimmer/Critica
PSOLI04958	pir|T07106	COG0815	0.715	0.755	1.05	60S acidic ribosomal protein P0	INFORMATION STORAGE AND PROCESSING	J	Translation, ribosomal structure and biogenesis
PSOLI01514	pir|T49906		0.72	1.13	1.07667	Hypothetical protein predicted by Glimmer/Critica
PSOLI04550	trembl|Q9C9Y5		0.72	1.05333	1	Elongation factor P (EF-P)
PSOLI00358	tremblnew|BAD09977	COG2210	0.72	1.02	0.95	Oxysterol-binding protein-related protein 10	CELLULAR PROCESSES AND SIGNALING	T	Signal transduction mechanisms
PSOLI00016			0.723333	0.673333	1.07	Hypothetical protein predicted by Glimmer/Critica
PSOLI00262	sprot|RSP4	COG0830	0.725	0.825	1.12	40S ribosomal protein SA (p40).	INFORMATION STORAGE AND PROCESSING	J	Translation, ribosomal structure and biogenesis
PSOLI03098	pir|H84646	COG3306	0.726667	0.813333	1.08333	Expressed protein	POORLY CHARACTERISED	S	Function unknown
PSOLI02305	pir|D84866		0.73	0.866667	1.16667	60S ribosomal protein L38.
PSOLI00357	trembl|Q9FKK4		0.733333	0.57	1.08	Hypothetical protein predicted by Glimmer/Critica
PSOLI02551			0.735	0.84	1.03	Hypothetical protein predicted by Glimmer/Critica
PSOLI01152	trembl|Q9SH65		0.736667	0.803333	1.14667	Expressed protein
PSOLI03132	pir|T09662		0.74	1.03	0.976667	Proteasome sub-unit
PSOLI03990	pir|H84686		0.743333	0.93	1.15667	Probable ATP-dependent RNA helicase
PSOLI00961	pir|T07713		0.743333	0.913333	1.04333	Putative ABC2 homolog 16.
PSOLI03018	trembl|Q8RWU2		0.745	0.91	1.04	Expressed protein
PSOLI02286	trembl|Q8W0C2		0.75	0.9	1.21667	Putative 40S ribosomal protein S24
PSOLI04686	trembl|Q9SAW3	COG0205	0.75	0.755	1.005	P-type H+-ATPase	METABOLISM	P	Inorganic ion transport and metabolism
PSOLI05029			0.756667	0.74	1.19667	Hypothetical protein predicted by Glimmer/Critica
PSOLI04931	tremblnew|AAP21331	COG3434	0.756667	0.993333	1.04	60S ribosomal protein L22-2.	INFORMATION STORAGE AND PROCESSING	J	Translation, ribosomal structure and biogenesis
PSOLI00803	pir|E84546	COG2816	0.76	0.783333	1.04667	Expressed protein	POORLY CHARACTERISED	R	General function prediction only
PSOLI04696	tremblnew|CAG25586		0.763333	0.816667	1.02	Histone H1
PSOLI01074			0.77	0.836667	1.04667	Hypothetical protein predicted by Glimmer/Critica
PSOLI01370	pir|B96497		0.77	0.946667	1.09667	Expressed protein
PSOLI00314	tremblnew|BAD09932	COG2197	0.776667	0.663333	1.03	GTPase activator protein of Rab-related small GTPases-like protein	CELLULAR PROCESSES AND SIGNALING	T	Signal transduction mechanisms
PSOLI02690	trembl|Q8RWZ3		0.78	0.875	1.1	Acyl-CoA dehydrogenase-related
PSOLI03290	pir|H86398	COG2104	0.78	0.773333	1.09	Nuclear transport factor 2 (NTF-2).	CELLULAR PROCESSES AND SIGNALING	U	Intracellular trafficking, secretion and vesicular transport
PSOLI01092	trembl|Q9FHJ4	COG0724	0.783333	0.766667	1.1	MYB protein family	CELLULAR PROCESSES AND SIGNALING	O	Post-translational modification, protein turnover, chaperones
PSOLI03334			0.785	0.8	1.14	Hypothetical protein predicted by Glimmer/Critica
PSOLI00013	pir|S23558		0.786667	0.793333	1.08667	Mitochondrial-processing peptidase alpha subunit; mitochondrial precursor
PSOLI02102			0.79	0.726667	1.08667	Hypothetical protein predicted by Glimmer/Critica
PSOLI02364	pir|D96666	COG0417	0.79	0.863333	1.01667	Ubiquitin-conjugating enzyme 10 (UBC10)	CELLULAR PROCESSES AND SIGNALING	O	Post-translational modification, protein turnover, chaperones
PSOLI02943	sprot|RK3B		0.793333	0.836667	1.01	Hypothetical protein predicted by Glimmer/Critica
PSOLI02642			0.793333	0.846667	1.08667	Hypothetical protein predicted by Glimmer/Critica
PSOLI02498	pir|G86335	COG2581	0.796667	0.853333	1.08	Probable 26S proteasome non-ATPase regulatory subunit 3a	CELLULAR PROCESSES AND SIGNALING	O	Post-translational modification, protein turnover, chaperones
PSOLI03291			0.8	0.883333	1.09333	Hypothetical protein predicted by Glimmer/Critica
PSOLI00366	tremblnew|AAS49171		0.8	0.923333	1.11667	Isocitrate dehydrogenase
PSOLI02545	trembl|Q8LR51		0.8	0.945	1.06	Putative casein kinase I
PSOLI00870			0.803333	0.82	1.23	Hypothetical protein predicted by Glimmer/Critica
PSOLI02739	pir|T06532		0.803333	0.883333	1.16333	Pyruvate dehydrogenase E1 component subunit beta; mitochondrial precursor
PSOLI02264	trembl|Q9XHV5	COG0431	0.806667	0.893333	1.11667	UBA domain-containing protein 7.	POORLY CHARACTERISED	R	General function prediction only
PSOLI05189	pir|E84688	COG3467	0.815	0.91	1.035	Histone H4 variant TH091.	INFORMATION STORAGE AND PROCESSING	B	Chromatin structure and dynamics
PSOLI03060			0.82	0.92	1.005	Hypothetical protein predicted by Glimmer/Critica
PSOLI00402			0.823333	0.89	1.06	Hypothetical protein predicted by Glimmer/Critica
PSOLI01725	pir|T04914	COG2329	0.823333	0.846667	1.07333	Alkaline phytoceramidase family / aPHC family	METABOLISM	I	Lipid transport and metabolism
PSOLI03104			0.825	0.925	1.065	Hypothetical protein predicted by Glimmer/Critica
PSOLI03332	trembl|Q9C5Y9	COG0122	0.83	0.786667	1.03	Eukaryotic translation initiation factor 3 subunit 4	INFORMATION STORAGE AND PROCESSING	J	Translation, ribosomal structure and biogenesis
PSOLI04655	sprot|R191	COG3411	0.83	0.93	1.11	40S ribosomal protein S19-3.	INFORMATION STORAGE AND PROCESSING	J	Translation, ribosomal structure and biogenesis
PSOLI00243	sprot|FRI3	COG2332	0.83	0.913333	1.10333	Ferritin-3; chloroplast precursor	METABOLISM	P	Inorganic ion transport and metabolism
PSOLI02521	pir|T05882		0.833333	0.853333	1.16	Hypothetical protein predicted by Glimmer/Critica
PSOLI01031	trembl|Q9M5L1	COG1753	0.833333	0.823333	1.03667	40S ribosomal protein S16.	INFORMATION STORAGE AND PROCESSING	J	Translation, ribosomal structure and biogenesis
PSOLI01777	trembl|Q8H0G1		0.84	0.575	1.06	Chalcone-flavanone isomerase family
PSOLI02904			0.84	0.713333	1.14667	Hypothetical protein predicted by Glimmer/Critica
PSOLI02365			0.84	0.836667	1.02333	Hypothetical protein predicted by Glimmer/Critica
PSOLI02217			0.84	0.91	1.11	Hypothetical protein predicted by Glimmer/Critica
PSOLI04062			0.843333	0.656667	1.05667	Hypothetical protein predicted by Glimmer/Critica
PSOLI01231	pir|S20510	COG0786	0.85	0.856667	1.03333	3-isopropylmalate dehydrogenase	METABOLISM	E	Amino acid transport and metabolism
PSOLI03606	pir|T07050		0.853333	0.853333	1.01	Hypothetical protein predicted by Glimmer/Critica
PSOLI03254			0.853333	0.873333	1.06	Hypothetical protein predicted by Glimmer/Critica
PSOLI02515			0.853333	0.803333	1.06	Hypothetical protein predicted by Glimmer/Critica
PSOLI03999	sprot|EF1A	COG0052	0.855	0.695	1.105	Elongation factor 1-alpha (EF-1-alpha); putative	INFORMATION STORAGE AND PROCESSING	J	Translation, ribosomal structure and biogenesis
PSOLI01186			0.856667	0.81	1.07667	Hypothetical protein predicted by Glimmer/Critica
PSOLI03354	tremblnew|BAD10818		0.86	0.813333	1.06	MA3 domain-containing protein
PSOLI01604	pir|S49849	COG0452	0.86	0.926667	1.09333	Aconitase 1	INFORMATION STORAGE AND PROCESSING	AJ	RNA processing and modification
PSOLI02334			0.866667	0.886667	1.26333	Hypothetical protein predicted by Glimmer/Critica
PSOLI01295	tremblnew|BAD09824		0.873333	0.896667	1.11333	Cyclase-associated protein (cap1)
PSOLI02923			0.873333	0.81	1.04333	Hypothetical protein predicted by Glimmer/Critica
PSOLI03202	trembl|Q9FT39		0.875	0.79	1.08	RUB1 conjugating enzyme (Fragment)
PSOLI03857		COG2100	0.88	0.89	1.02	Dipeptidylpeptidase 9	CELLULAR PROCESSES AND SIGNALING	O	Post-translational modification, protein turnover, chaperones
PSOLI04508	trembl|Q8LJW0	COG0378	0.88	0.88	1	40S ribosomal protein S4.	INFORMATION STORAGE AND PROCESSING	J	Translation, ribosomal structure and biogenesis
PSOLI03142			0.885	0.885	1.07	Hypothetical protein predicted by Glimmer/Critica
PSOLI04100	trembl|Q8GW99	COG0322	0.886667	0.876667	1.03333	Guanine nucleotide-binding protein subunit beta-like protein 1	POORLY CHARACTERISED	R	General function prediction only
PSOLI01382	tremblnew|AAQ62582		0.89	0.883333	1.07333	Hypothetical protein predicted by Glimmer/Critica
PSOLI04991	trembl|Q8RZN6		0.89	0.826667	1.06333	dehydration-responsive protein-related
PSOLI04872	pir|JC5237		0.896667	0.916667	1.10667	Pathogenesis-related thaumatin family protein
PSOLI04128	pir|B71400	COG2467	0.9	0.786667	1.15	Glycine hydroxymethyltransferase; putative / serine hydroxymethyltransferase; putative / serine/threonine aldolase; putative	METABOLISM	E	Amino acid transport and metabolism
PSOLI02621	trembl|Q7XZJ1		0.903333	0.836667	1.07667	Actin-3.
PSOLI03410	trembl|Q8VWP9		0.913333	0.913333	1.12	Fiddlehead-like protein
PSOLI02886	trembl|Q9LS26		0.916667	0.926667	1.11667	Protein kinase family protein
PSOLI02573			0.916667	0.84	1.08667	Hypothetical protein predicted by Glimmer/Critica
PSOLI02276			0.92	0.813333	1.23333	Hypothetical protein predicted by Glimmer/Critica
PSOLI00192	tremblnew|CAE75865		0.925	0.815	1.045	Hypothetical protein predicted by Glimmer/Critica
PSOLI00061	trembl|Q8W4I7	COG0032	0.935	0.81	1.07	Calcium-dependent protein kinase; putative / CDPK; putative	CELLULAR PROCESSES AND SIGNALING	T	Signal transduction mechanisms
PSOLI02744	trembl|Q8W4K1		0.94	0.773333	1.10333	Met-10+ like family protein / kelch repeat-containing protein
PSOLI02387	trembl|Q8L759		0.94	0.83	1.23667	Xylose isomerase (EC 5.3.1.5).
Cluster 9
PSOLI03813	trembl|Q8W4M5	COG2440	1.04333	0.356667	0.293333	Phosphofructokinase	METABOLISM	G	Carbohydrate transport and metabolism
PSOLI02408	tremblnew|AAN85416		1.09	0.26	0.395	Purple acid phosphatase-like protein
PSOLI00489	pir|JC4780		1.2	0.163333	0.146667	Peroxidase; putative
PSOLI05102	tremblnew|AAQ72568		1.265	-0.055	-0.15	Ripening-related protein
PSOLI03419			1.395	-0.02	0.01	Hypothetical protein predicted by Glimmer/Critica
PSOLI04472	pir|S24602	COG1543	1.73	0.11	0.09	Cysteine proteinase	CELLULAR PROCESSES AND SIGNALING	O	Post-translational modification, protein turnover, chaperones
Cluster 10
PSOLI00436	sprot|YCF3		0.226667	1.21	0.736667	Photosystem I assembly protein ycf3.
PSOLI03429	trembl|Q6F4D6		0.29	1.18	0.945	UDP-glucose glucosyltransferase
PSOLI04742	trembl|Q947D4		0.416667	1.12333	0.49	Dehydration-responsive protein RD22 precursor.
PSOLI01240	trembl|Q93XB9	COG1629	0.445	1.03	0.755	Bax inhibitor 1 (BI-1) (AtBI-1).	CELLULAR PROCESSES AND SIGNALING	V	Defense mechanisms
PSOLI04970	pir|T07618		0.54	1.08	0.7	Cold stress protein ci11.8
PSOLI00037			0.676667	1.57	1.05333	Hypothetical protein predicted by Glimmer/Critica
PSOLI00893			0.713333	1.39333	0.976667	Hypothetical protein predicted by Glimmer/Critica
PSOLI00094	trembl|Q848V9		0.936667	1.52	0.933333	ORF16-LacZ fusion protein
PSOLI04996	pir|S00336		0.996667	1.36333	1.03	Legumin J precursor
Cluster 11
PSOLI00821	trembl|Q8RY25	COG0845	-1.32667	-1.01667	-1.11667	Nucleoporin family protein	CELLULAR PROCESSES AND SIGNALING	YU	Nuclear structure
PSOLI00286	pir|S63686	COG1269	-1.22333	-1.05333	-1.06667	Sterol 24-c-methyltransferase; putative	METABOLISM	IR	Lipid transport and metabolism
PSOLI04054	trembl|Q7XAU5	COG0156	-1.2	-0.83	-1.07	Isoflavone synthase	METABOLISM	Q	Secondary metabolites biosynthesis, transport and catabolism
PSOLI04292	sprot|ASSY	COG1706	-1.195	-0.555	-0.605	Argininosuccinate synthase	METABOLISM	E	Amino acid transport and metabolism
PSOLI00109	trembl|Q9ZPI1	COG1885	-1.17333	-0.906667	-0.983333	Lysyl-tRNA synthetase	INFORMATION STORAGE AND PROCESSING	J	Translation, ribosomal structure and biogenesis
PSOLI05207	pir|S49175		-1.17	-0.74	-0.91	Legumain; Vacuolar processing enzyme
PSOLI00754	trembl|Q9STA2		-1.15	-0.763333	-0.783333	Cytochrome P450 74A; chloroplast precursor
PSOLI00540	trembl|Q8L471		-1.13	-1.01333	-0.956667	Hypothetical protein predicted by Glimmer/Critica
PSOLI04340	pir|B86213	COG1754	-1.13	-0.906667	-1.14667	40S ribosomal protein S15a-1.	INFORMATION STORAGE AND PROCESSING	J	Translation, ribosomal structure and biogenesis
PSOLI00523	pir|T46084	COG0032	-1.12333	-0.976667	-0.883333	Calcium-dependent protein kinase; putative / CDPK; putative	CELLULAR PROCESSES AND SIGNALING	T	Signal transduction mechanisms
PSOLI02195	tremblnew|CAF25233		-1.10667	-0.893333	-1.19667	Provicilin (Type A) (Fragment).
PSOLI04964	pir|S33167		-1.10333	-1.07333	-0.896667	Hypothetical protein predicted by Glimmer/Critica
PSOLI00969	tremblnew|AAQ73203		-1.07667	-1.15667	-1.11667	Expressed protein
PSOLI04797	pir|DSPMN	COG0876	-1.07	-0.885	-1.06	Mn superoxide dismutase 2; mitochondrial	METABOLISM	P	Inorganic ion transport and metabolism
PSOLI00954	trembl|Q9LRX5		-1.06667	-0.98	-1.18667	Hydroxyproline-rich glycoprotein family protein
PSOLI03619	pir|D86243	COG1278	-1.06333	-0.763333	-0.883333	Transmembrane 9 superfamily protein member 3 precursor	CELLULAR PROCESSES AND SIGNALING	U	Intracellular trafficking, secretion and vesicular transport
PSOLI04323	trembl|Q9LVJ0		-1.06	-1.04	-1.14667	Expressed protein
PSOLI00691	sprot|GL21		-1.06	-1.11667	-1.13667	Germin-like protein subfamily 2 member 1 precursor.
PSOLI05075	pir|A96526		-1.05	-0.84	-0.89	Probable 40S ribosomal protein S7 homolog
PSOLI00724	pir|B96698	COG1072	-1.045	-1.01	-1.03	Kelch-like protein 18.	POORLY CHARACTERISED	R	General function prediction only
PSOLI00184	trembl|Q9M4R0	COG0419	-1.03	-1.05333	-1.19	Ubiquitin-conjugating enzyme 1 (UBC1)	CELLULAR PROCESSES AND SIGNALING	O	Post-translational modification, protein turnover, chaperones
PSOLI00938	pir|H85064	COG1176	-1.03	-0.466667	-0.96	4-coumarate--CoA ligase; putative / 4-coumaroyl-CoA synthase; putative (4CL)	METABOLISM	I	Lipid transport and metabolism
PSOLI02051	pir|A86415		-1.02667	-0.96	-1.19	Protein At2g34160.
PSOLI04725	pir|T03843	COG3083	-1.02667	-1.15667	-1.18333	Prohibitin.	CELLULAR PROCESSES AND SIGNALING	O	Post-translational modification, protein turnover, chaperones
PSOLI00421	trembl|Q9LIE9		-1.02333	-0.823333	-1.01333	Similarity to cell wall-plasma membrane linker protein
PSOLI02992	trembl|Q84LW7	COG0543	-1.02333	-0.95	-1.24	Peptidyl-prolyl cis-trans isomerase; putative	CELLULAR PROCESSES AND SIGNALING	O	Post-translational modification, protein turnover, chaperones
PSOLI00640	trembl|Q9FGK9	COG1913	-1.02	-0.993333	-0.956667	Expressed protein	INFORMATION STORAGE AND PROCESSING	K	Transcription
PSOLI04316	trembl|O22428		-1.01667	-0.863333	-1.11	Amylogenin
PSOLI00097	trembl|O04794		-1.01667	-1.04	-1.21	Myristoyl-acyl carrier protein thioesterase; chloroplast precursor
PSOLI00605	pir|T03985	COG0174	-1.01667	-0.813333	-1.16667	20S proteasome beta subunit A (PBA1) (PRCD)	CELLULAR PROCESSES AND SIGNALING	O	Post-translational modification, protein turnover, chaperones
PSOLI01906	trembl|Q9ZNS9		-1.01	-1.1	-0.925	Putative secreted protein
PSOLI00931	trembl|Q8L5Q7	COG3135	-1.00333	-0.943333	-1.23333	P25 protein (Brefeldin A resistance protein).	POORLY CHARACTERISED	R	General function prediction only
PSOLI04398	trembl|Q8LBW7	COG3352	-1	-1.05	-1.18333	Cytochrome c oxidase family protein	METABOLISM	C	Energy production and conversion
PSOLI03778	pir|T00626	COG0975	-0.996667	-0.996667	-1.02333	Branched-chain amino acid aminotransferase	METABOLISM	E	Amino acid transport and metabolism
PSOLI00681	trembl|Q7S2T3		-0.993333	-0.93	-1.23667	Hypothetical protein predicted by Glimmer/Critica
PSOLI02145	trembl|Q9SFF6		-0.986667	-0.966667	-1.07	Pectinacetylesterase; putative
PSOLI00481	pir|T48446		-0.983333	-1.12	-1.06	Glycosyltransferase family 47
PSOLI00088	trembl|Q9SF16	COG0361	-0.983333	-1.03	-1.10667	T-complex protein 1 subunit eta	CELLULAR PROCESSES AND SIGNALING	O	Post-translational modification, protein turnover, chaperones
PSOLI04608	pir|T07145	COG4178	-0.966667	-1.07	-0.946667	Epoxide hydrolase; putative	METABOLISM	I	Lipid transport and metabolism
PSOLI04322	pir|S20869	COG1375	-0.963333	-0.856667	-1.08333	Tubulin beta-2 chain (Beta-2 tubulin) (Fragment).	CELLULAR PROCESSES AND SIGNALING	Z	Cytoskeleton
PSOLI00983	trembl|Q94LP1		-0.94	-0.8	-1.08	Putative U1 small nuclear ribonucleoprotein
PSOLI04357	pir|T06817	COG0118	-0.936667	-0.896667	-1.10667	31 kDa ribonucleoprotein; chloroplast precursor.	POORLY CHARACTERISED	R	General function prediction only
PSOLI01691	pir|A86182	COG1499	-0.935	-0.645	-1.08	Protein arginine N-methyltransferase family protein	CELLULAR PROCESSES AND SIGNALING	OKT	Post-translational modification, protein turnover, chaperones
PSOLI03855		COG1543	-0.933333	-1.11667	-1.1	Cathepsin H	CELLULAR PROCESSES AND SIGNALING	O	Post-translational modification, protein turnover, chaperones
PSOLI04118	pir|T10736	COG1502	-0.933333	-1.02	-1.03667	Dihydroflavonol-4-reductase	CELLULAR PROCESSES AND SIGNALING	V	Defense mechanisms
PSOLI04204	pir|S19978	COG3255	-0.93	-1.00667	-1.14333	60S ribosomal protein L9	INFORMATION STORAGE AND PROCESSING	J	Translation, ribosomal structure and biogenesis
PSOLI04594	tremblnew|BAC83440	COG3075	-0.923333	-0.846667	-1.09667	Ribose 5-phosphate isomerase	METABOLISM	G	Carbohydrate transport and metabolism
PSOLI00662	trembl|Q7X9I1		-0.92	-1.01333	-1.12667	MYB transcription factor R2R3 type
PSOLI01339	trembl|Q8LFK1		-0.92	-0.963333	-1.05	Expressed protein
PSOLI02041	trembl|Q8H1A6	COG0710	-0.89	-0.63	-1.19	18.1 kDa class I heat shock protein (HSP 18.1).	CELLULAR PROCESSES AND SIGNALING	O	Post-translational modification, protein turnover, chaperones
PSOLI00708	trembl|Q7XK44	COG0619	-0.88	-1.12667	-1.14667	E3 ubiquitin-protein ligase LRSAM1	POORLY CHARACTERISED	R	General function prediction only
PSOLI01145	trembl|Q9LW13	COG0911	-0.875	-0.685	-1.1	Monothiol glutaredoxin-S15 (AtGrxS15).	CELLULAR PROCESSES AND SIGNALING	O	Post-translational modification, protein turnover, chaperones
PSOLI04021	trembl|Q8L7T4		-0.84	-1.005	-0.975	Zinc finger protein-related
PSOLI00996	pir|T12142		-0.825	-1.085	-0.78	lipoxygenase; putative
PSOLI01911	pir|E84728	COG3406	-0.815	-0.68	-1.055	40S ribosomal protein S12.	INFORMATION STORAGE AND PROCESSING	J	Translation, ribosomal structure and biogenesis
PSOLI03735	pir|A96745	COG1471	-0.79	-1.055	-0.475	Patellin-3.	METABOLISM	I	Lipid transport and metabolism
PSOLI00582	trembl|Q9C5W0		-0.77	-1.065	-0.905	Expressed protein
PSOLI01312	trembl|Q8L8H3		-0.695	-0.505	-1.09	Iron-stress related protein
Cluster 12
PSOLI04052	tremblnew|AAS67006		-2.29333	-2.34333	-2.50333	Phosphoenolpyruvate carboxylase; putative / PEP carboxylase; putative (PPC2)
PSOLI00562	tremblnew|AAN33193	COG0357	-2.26667	-2.36	-2.76667	T-complex protein 1 subunit epsilon	CELLULAR PROCESSES AND SIGNALING	O	Post-translational modification, protein turnover, chaperones
PSOLI00565	sprot|THRC		-2.23333	-2.42	-2.83667	Threonine synthase
PSOLI04762	trembl|Q8RVT3	COG0469	-2.21667	-2.35	-2.72667	Elongation factor 2	INFORMATION STORAGE AND PROCESSING	J	Translation, ribosomal structure and biogenesis
PSOLI00684	pir|S57611	COG1196	-2.21	-2.18667	-2.37333	Probable NADP-dependent oxidoreductase P1	POORLY CHARACTERISED	R	General function prediction only
PSOLI00330	tremblnew|BAD07969	COG0454	-2.18667	-2.31	-2.94333	3-isopropylmalate dehydratase large subunit	METABOLISM	E	Amino acid transport and metabolism
PSOLI00486	trembl|Q8W3Y4	COG1506	-2.18	-2.28	-2.96667	S-adenosylmethionine synthetase 1 (SAM1)	METABOLISM	H	Coenzyme transport and metabolism
PSOLI03982	trembl|Q8RVT3	COG0469	-2.15	-2.35	-2.78	Eukaryotic translation elongation factor 2	INFORMATION STORAGE AND PROCESSING	J	Translation, ribosomal structure and biogenesis
PSOLI01474	sprot|EF1A	COG0052	-2.09333	-2.37667	-3.21333	Elongation factor 1-alpha / EF-1-alpha	INFORMATION STORAGE AND PROCESSING	J	Translation, ribosomal structure and biogenesis
PSOLI00629	tremblnew|AAR97917	COG0327	-2.04667	-2.01	-2.54667	RNA helicase-1; putative	INFORMATION STORAGE AND PROCESSING	J	Translation, ribosomal structure and biogenesis
PSOLI04905	pir|B86295	COG0101	-1.93	-2.32	-2.56667	Heat shock 70 kDa protein.	CELLULAR PROCESSES AND SIGNALING	O	Post-translational modification, protein turnover, chaperones
PSOLI02752	trembl|Q8H9B1	COG0052	-1.84	-1.99667	-2.67667	Elongation factor 1-alpha	INFORMATION STORAGE AND PROCESSING	J	Translation, ribosomal structure and biogenesis
Cluster 13
PSOLI02132	trembl|Q9LK47		-1.50667	-1.27	-1.34333	S1 RNA-binding domain-containing protein
PSOLI00722	pir|T48298		-1.46	-1.41	-1.68333	Hypothetical protein predicted by Glimmer/Critica
PSOLI00531	trembl|Q9FUS5		-1.46	-1.02333	-1.35667	Violaxanthin de-epoxidase; chloroplast precursor
PSOLI04102	trembl|Q9SKU8	COG3310	-1.46	-1.26667	-1.48667	Riboflavin synthase alpha chain	METABOLISM	H	Coenzyme transport and metabolism
PSOLI05134	trembl|Q9SDL9		-1.45667	-1.23667	-1.64	Putative ABA-induced guard cell protein
PSOLI02450			-1.44	-1.13667	-1.35333	Hypothetical protein predicted by Glimmer/Critica
PSOLI04333	pir|S37271	COG3295	-1.42667	-1.39333	-1.71667	60S ribosomal protein L13-1	INFORMATION STORAGE AND PROCESSING	J	Translation, ribosomal structure and biogenesis
PSOLI02439	pir|H84688		-1.42	-1.37	-1.62667	Pathogenesis-related thaumatin family protein
PSOLI00846	pir|F84674	COG0739	-1.41667	-1.44	-1.58667	Vacuolar protein sorting-associating protein 4B	CELLULAR PROCESSES AND SIGNALING	O	Post-translational modification, protein turnover, chaperones
PSOLI00659	trembl|Q94A22		-1.39	-1.10667	-1.44667	Wound-responsive protein-related
PSOLI00670	trembl|Q9FGM1		-1.37333	-1.31	-1.66333	Expressed protein
PSOLI00604	trembl|Q9FFK7		-1.37333	-1.36333	-1.53333	Hypothetical protein predicted by Glimmer/Critica
PSOLI01459	trembl|Q944P7	COG2597	-1.35667	-1.39333	-1.51	Embryonic abundant protein USP92 precursor.	POORLY CHARACTERISED	R	General function prediction only
PSOLI00074	pir|H96832		-1.32333	-1.38667	-1.83	Hypothetical protein predicted by Glimmer/Critica
PSOLI01563	tremblnew|AAT41857	COG3103	-1.32333	-1.33	-1.60333	Protein YIPF5 (YIP1 family member 5).	CELLULAR PROCESSES AND SIGNALING	U	Intracellular trafficking, secretion and vesicular transport
PSOLI04150	tremblnew|AAT11925		-1.3	-1.04333	-1.74	P24 oleosin isoform A (P89).
PSOLI00380	pir|T06134		-1.29333	-1.18333	-1.69667	Protein kinase APK1B; chloroplast precursor
PSOLI00810	pir|C84779	COG3173	-1.29333	-1.34667	-1.57333	Zinc finger A20 and AN1 domain-containing stress-associated protein 4	POORLY CHARACTERISED	R	General function prediction only
PSOLI00496	tremblnew|AAS67006		-1.27667	-1.4	-1.60667	Phosphoenolpyruvate carboxylase; putative / PEP carboxylase; putative (PPC2)
PSOLI00512	trembl|O04434	COG1158	-1.27333	-1.18333	-1.40333	NADPH-cytochrome p450 reductase; putative / NADPH-ferrihemoprotein reductase; putative	METABOLISM	C	Energy production and conversion
PSOLI00817	trembl|Q84MM3		-1.27	-1.15333	-1.4	Pheophorbide a oxygenase; chloroplast precursor; accelerated cell death 1
PSOLI04501	sprot|GPX4	COG1651	-1.26667	-1.32667	-1.61333	Glutathione peroxidase; putative	CELLULAR PROCESSES AND SIGNALING	O	Post-translational modification, protein turnover, chaperones
PSOLI00918	trembl|Q96446	COG0676	-1.26667	-1.36	-1.74333	Actin-66 (Fragment).	CELLULAR PROCESSES AND SIGNALING	Z	Cytoskeleton
PSOLI00748	pir|T01089		-1.26	-1.27	-1.11	MLO-like protein 1
PSOLI00621	trembl|Q9XFG0	COG0053	-1.26	-1.28667	-1.57333	O-succinylhomoserine sulfhydrylase	METABOLISM	E	Amino acid transport and metabolism
PSOLI00499	trembl|Q9FFC3	COG1339	-1.25	-1.23	-1.21667	Aspartyl protease family protein	CELLULAR PROCESSES AND SIGNALING	O	Post-translational modification, protein turnover, chaperones
PSOLI00962	trembl|Q9ZU48		-1.24667	-1.28667	-1.18	Hypothetical protein predicted by Glimmer/Critica
PSOLI02110	pir|T09684	COG0710	-1.24667	-1.19333	-1.57333	17.9 kDa class II heat shock protein.	CELLULAR PROCESSES AND SIGNALING	O	Post-translational modification, protein turnover, chaperones
PSOLI04530	trembl|Q84RD9	COG1370	-1.24	-1.37667	-1.93333	Adenosylhomocysteinase	METABOLISM	H	Coenzyme transport and metabolism
PSOLI00967	pir|H96836	COG3487	-1.23667	-1.23667	-1.40667	Expressed protein	CELLULAR PROCESSES AND SIGNALING	U	Intracellular trafficking, secretion and vesicular transport
PSOLI04199	tremblnew|AAP37854	COG1475	-1.23667	-1.31	-1.63667	60S ribosomal protein L4-1 (L1).	INFORMATION STORAGE AND PROCESSING	A	RNA processing and modification
PSOLI02262	pir|E85069	COG0725	-1.23667	-1.05	-1.31667	Short dehydrogenase/reductase (SDR) family protein	POORLY CHARACTERISED	R	General function prediction only
PSOLI04205	trembl|Q8VYF1	COG1678	-1.23333	-1.43	-1.68333	60S ribosomal protein L15-2.	INFORMATION STORAGE AND PROCESSING	J	Translation, ribosomal structure and biogenesis
PSOLI01626	trembl|Q8LDK6		-1.23	-1.1	-1.22667	Expressed protein
PSOLI05156	tremblnew|AAK72616	COG1735	-1.23	-1.40667	-1.75667	Actin-depolymerizing factor 2 (ADF 2).	CELLULAR PROCESSES AND SIGNALING	Z	Cytoskeleton
PSOLI04185	trembl|Q7XZQ1		-1.22	-0.976667	-1.4	Alternative oxidase 2b
PSOLI01861	sprot|BXD1	COG3031	-1.22	-1.41333	-1.89	Brix domain-containing protein 1 homolog.	INFORMATION STORAGE AND PROCESSING	J	Translation, ribosomal structure and biogenesis
PSOLI04511	trembl|O24367	COG0065	-1.21667	-1.19667	-1.53667	Pleiotropic drug resistance protein 1 (NtPDR1).	METABOLISM	Q	Secondary metabolites biosynthesis, transport and catabolism
PSOLI00666	trembl|Q9SH69	COG2653	-1.21	-1.13333	-1.05333	6-phosphogluconate dehydrogenase	METABOLISM	G	Carbohydrate transport and metabolism
PSOLI02197	pir|T06821	COG0460	-1.20667	-1.27333	-1.17667	Translation elongation factor EF-Tu	INFORMATION STORAGE AND PROCESSING	J	Translation, ribosomal structure and biogenesis
PSOLI03748			-1.20333	-1.26333	-1.22333	Hypothetical protein predicted by Glimmer/Critica
PSOLI00566	pir|H96696		-1.2	-1.22333	-1.45	Expressed protein
PSOLI04215	trembl|Q9XG89	COG0841	-1.2	-1.23	-1.49667	14-3-3-like protein A (VFA-1433A).	CELLULAR PROCESSES AND SIGNALING	O	Post-translational modification, protein turnover, chaperones
PSOLI01356	pir|T49301	COG3400	-1.2	-1.15	-1.56	Similar to polymerase (RNA) II (DNA directed) polypeptide H	INFORMATION STORAGE AND PROCESSING	K	Transcription
PSOLI00806	trembl|Q8W417		-1.19667	-1.53333	-1.77667	Cold inducible glycoprotein 3 (Cig3)
PSOLI00692	trembl|Q94C48		-1.19	-1.295	-1.585	Expressed protein
PSOLI00837	trembl|Q8L5W2		-1.19	-1.26333	-1.52667	Ocs element-binding factor 1 (OCSBF-1).
PSOLI04201	pir|B86213	COG1754	-1.18667	-1.58667	-1.77667	40S ribosomal protein S15a-1.	INFORMATION STORAGE AND PROCESSING	J	Translation, ribosomal structure and biogenesis
PSOLI00833	pir|T01795		-1.18333	-1.09667	-1.33333	Expressed protein
PSOLI00789	trembl|Q6H4W0	COG1375	-1.18333	-1	-1.29333	Tubulin beta-7 chain (Beta-7 tubulin) (pTUB22).	CELLULAR PROCESSES AND SIGNALING	Z	Cytoskeleton
PSOLI04268	sprot|PRO1	COG1755	-1.18	-1.34667	-1.66333	Profilin-1.	CELLULAR PROCESSES AND SIGNALING	Z	Cytoskeleton
PSOLI02231	pir|FWPMVA		-1.17667	-1.29333	-1.67667	Provicilin (Type A) (Fragment).
PSOLI04156	tremblnew|AAS18240	COG2670	-1.17667	-1.37667	-1.91333	Enolase	METABOLISM	G	Carbohydrate transport and metabolism
PSOLI04288	trembl|Q9FES4		-1.17	-1.32	-1.42667	Universal stress protein (USP) family protein
PSOLI00511	trembl|Q8LDF9		-1.17	-1.18	-1.09	Hypothetical protein predicted by Glimmer/Critica
PSOLI01268	trembl|Q93W26		-1.16333	-1.43333	-1.79667	Auxin-regulated protein
PSOLI00705	pir|T51447		-1.16333	-1.13667	-1.30333	Transcriptional regulatory - like protein
PSOLI04154	trembl|Q7XQQ7		-1.16	-1.22	-1.27	Elongation factor G; chloroplast precursor (EF-G).
PSOLI04374	trembl|Q9SEL1		-1.15667	-1.16667	-1.34667	Expressed protein
PSOLI04311	tremblnew|AAR97917	COG0327	-1.15333	-1.32	-1.48667	Eukaryotic initiation factor 4A	INFORMATION STORAGE AND PROCESSING	J	Translation, ribosomal structure and biogenesis
PSOLI04638	tremblnew|BAD09090	COG1570	-1.15333	-1.32333	-1.34	60S ribosomal protein L10a-1.	INFORMATION STORAGE AND PROCESSING	J	Translation, ribosomal structure and biogenesis
PSOLI00713	pir|T01316	COG4178	-1.15333	-1.29333	-1.23333	Epoxide hydrolase; putative	METABOLISM	I	Lipid transport and metabolism
PSOLI04479	pir|T00917	COG0143	-1.15333	-1.14333	-1.47	1-aminocyclopropane-1-carboxylate oxidase homolog 4	METABOLISM	QR	Secondary metabolites biosynthesis, transport and catabolism
PSOLI04042	tremblnew|BAC84635	COG3181	-1.15	-1.21667	-1.64	40S ribosomal protein S3-2.	INFORMATION STORAGE AND PROCESSING	J	Translation, ribosomal structure and biogenesis
PSOLI04387	tremblnew|AAM63481	COG3424	-1.15	-1.13333	-1.40333	40S ribosomal protein S24-1.	INFORMATION STORAGE AND PROCESSING	J	Translation, ribosomal structure and biogenesis
PSOLI04813	trembl|Q8LJW0	COG0378	-1.14333	-1.45333	-1.83	40S ribosomal protein S4-2.	INFORMATION STORAGE AND PROCESSING	J	Translation, ribosomal structure and biogenesis
PSOLI03809	tremblnew|AAT41806		-1.13667	-1.00333	-1.27	Expressed protein
PSOLI00919	trembl|Q8LBH0	COG1072	-1.13333	-0.986667	-1.34667	Kelch repeat-containing F-box family protein	POORLY CHARACTERISED	R	General function prediction only
PSOLI00852	pir|T06471		-1.12667	-1.13333	-1.60667	Mitochondrial import inner membrane translocase subunit Tim17/Tim22/Tim23 family protein
PSOLI04935	trembl|Q9M3Z0	COG1694	-1.12667	-1.26	-1.50667	60S ribosomal protein L6-2.	INFORMATION STORAGE AND PROCESSING	J	Translation, ribosomal structure and biogenesis
PSOLI04296	trembl|Q9C5U3	COG0728	-1.12667	-1.24	-1.73333	26S proteasome AAA-ATPase subunit RPT6a	METABOLISM	O	Post-translational modification, protein turnover, chaperones
PSOLI04405	tremblnew|AAQ87019	COG3126	-1.12667	-1.12	-1.34	Voltage-dependent anion-selective channel (VDAC) protein 1.1	METABOLISM	P	Inorganic ion transport and metabolism
PSOLI04072	trembl|Q7XPU3	COG1765	-1.11667	-1.14333	-1.37	Ribosome biogenesis regulatory protein homolog.	INFORMATION STORAGE AND PROCESSING	J	Translation, ribosomal structure and biogenesis
PSOLI04030	trembl|Q6IDL4	COG1691	-1.11667	-1.19667	-1.39	Transmembrane emp24 domain-containing protein 10 precursor	CELLULAR PROCESSES AND SIGNALING	U	Intracellular trafficking, secretion and vesicular transport
PSOLI03901		COG3320	-1.11667	-1.29667	-1.49	40S ribosomal protein S7-1.	INFORMATION STORAGE AND PROCESSING	J	Translation, ribosomal structure and biogenesis
PSOLI00944	trembl|Q9FT05		-1.11333	-1.26	-1.64667	Peroxidase 42 (PER42) (P42) (PRXR1)
PSOLI03935	trembl|Q9XF99	COG1724	-1.11333	-1.26667	-1.5	SKP1-like protein 1B	CELLULAR PROCESSES AND SIGNALING	O	Post-translational modification, protein turnover, chaperones
PSOLI01607	trembl|Q9FSZ1	COG0440	-1.11	-1.19333	-1.34667	Mob1, Mps one binder kinase activator-like 1A	METABOLISM	D	Cell cycle control, cell division and chromosome pairing
PSOLI00656	trembl|Q8S3L6	COG1050	-1.11	-1.19667	-1.38333	Glycosyl transferase family 20 protein / trehalose-phosphatase family protein	METABOLISM	G	Carbohydrate transport and metabolism
PSOLI01180	pir|T09390		-1.10667	-1.30667	-1.66333	21 kDa protein precursor (1.2 protein).
PSOLI00933	pir|A55333	COG1336	-1.10667	-1.34333	-1.44667	Monodehydroascorbate reductase; putative	POORLY CHARACTERISED	R	General function prediction only
PSOLI00725	trembl|Q9SAU8	COG0101	-1.10333	-1.23333	-1.55	Heat shock cognate 70 kDa protein 1 (Hsc70.1).	CELLULAR PROCESSES AND SIGNALING	O	Post-translational modification, protein turnover, chaperones
PSOLI00622	trembl|Q8RU72		-1.09667	-1.26667	-1.25	Anthocyanidin 3-O-glucosyltransferase
PSOLI04169	trembl|Q9AVH4	COG3344	-1.09333	-1.31333	-1.34333	Putative senescence-associated protein	INFORMATION STORAGE AND PROCESSING	J	Translation, ribosomal structure and biogenesis
PSOLI02191	pir|T47417	COG0027	-1.08667	-1.21667	-1.23667	Calmodulin-7 (CaM-7)	CELLULAR PROCESSES AND SIGNALING	T	Signal transduction mechanisms
PSOLI04258	tremblnew|AAQ63462	COG0027	-1.07667	-1.24	-1.21667	Calmodulin-8 (CaM-8)	CELLULAR PROCESSES AND SIGNALING	T	Signal transduction mechanisms
PSOLI04233	tremblnew|BAD06521	COG0134	-1.07667	-1.08667	-1.41333	12-oxophytodienoate reductase 2	METABOLISM	CR	Energy production and conversion
PSOLI04736	pir|S48826	COG1687	-1.07667	-1.06	-1.37333	NADH dehydrogenase (ubiquinone) iron-sulfur protein 7	METABOLISM	C	Energy production and conversion
PSOLI04463	pir|S24346		-1.07333	-1.49667	-1.79333	Histone H3 protein [similarity]
PSOLI04214	trembl|Q8LL70		-1.07	-0.913333	-1.41	Oleosin 16 kDa (OSE701)
PSOLI00986	pir|T06532	COG0524	-1.07	-1.28667	-1.48333	Pyruvate dehydrogenase E1 beta subunit; putative	METABOLISM	C	Energy production and conversion
PSOLI00824	pir|S59594		-1.06667	-1.06667	-1.32	30S ribosomal protein S13; chloroplast precursor
PSOLI04879	pir|S66352	COG1506	-1.06667	-1.22667	-1.63	S-adenosylmethionine synthetase 1 (SAM1)	METABOLISM	H	Coenzyme transport and metabolism
PSOLI02134	pir|T02551	COG3043	-1.06667	-1.17333	-1.48333	Dienelactone hydrolase family protein	POORLY CHARACTERISED	R	General function prediction only
PSOLI03835	pir|S40240	COG0004	-1.06333	-0.993333	-1.51667	Ubiquitin	INFORMATION STORAGE AND PROCESSING	J	Translation, ribosomal structure and biogenesis
PSOLI02409	tremblnew|AAK72616	COG1735	-1.05667	-1.05	-1.39667	Actin-depolymerizing factor 2 (ADF 2).	CELLULAR PROCESSES AND SIGNALING	Z	Cytoskeleton
PSOLI00491	trembl|Q7XPQ3		-1.05667	-1.21333	-1.45	RNA recognition motif (RRM)-containing protein
PSOLI04701	sprot|YK61	COG0861	-1.05	-1.12667	-1.41333	VAMP-like protein YKT61	CELLULAR PROCESSES AND SIGNALING	U	Intracellular trafficking, secretion and vesicular transport
PSOLI00086	trembl|Q9FMN0	COG4170	-1.05	-1.2	-1.34333	Hypothetical protein	METABOLISM	I	Lipid transport and metabolism
PSOLI04371	trembl|Q8LJS2		-1.04667	-1.12333	-1.41	Histone deacetylase 2a
PSOLI04216	tremblnew|BAD09090		-1.04333	-1.15333	-1.26667	Putative 60S ribosomal protein L10A (RPL10aC)
PSOLI00864	trembl|Q8H012	COG1278	-1.03667	-1.07667	-1.42	Transmembrane 9 superfamily protein member 1 precursor.	CELLULAR PROCESSES AND SIGNALING	U	Intracellular trafficking, secretion and vesicular transport
PSOLI04492	trembl|Q7Y1A7		-1.03667	-1.14	-1.30667	NAC domain-containing protein 2 (ANAC002).
PSOLI00493	pir|T00425	COG0133	-1.035	-1.145	-1.37	DNA photolyase	INFORMATION STORAGE AND PROCESSING	LT	Replication, recombination and repair
PSOLI04654	trembl|Q9FEZ7	COG2309	-1.03333	-1.12667	-1.39333	60S ribosomal protein L8-3.	INFORMATION STORAGE AND PROCESSING	J	Translation, ribosomal structure and biogenesis
PSOLI01927	pir|S24346	COG1745	-1.03	-1.22	-1.51	Histone H3.3	INFORMATION STORAGE AND PROCESSING	B	Chromatin structure and dynamics
PSOLI04908	tremblnew|AAR87869	COG4742	-1.03	-1.29	-1.28333	Chitinase; putative	POORLY CHARACTERISED	R	General function prediction only
PSOLI03837			-1.02667	-1.12	-1.6	Hypothetical protein predicted by Glimmer/Critica
PSOLI00807	pir|B86261	COG1371	-1.02667	-1.16333	-1.37667	UDP-glucose 4-epimerase	CELLULAR PROCESSES AND SIGNALING	M	Cell wall/membrane/envelope biogenesis
PSOLI04416	sprot|RS12	COG3406	-1.02667	-1.11667	-1.3	40S ribosomal protein S12	INFORMATION STORAGE AND PROCESSING	J	Translation, ribosomal structure and biogenesis
PSOLI04220	tremblnew|BAC81653	COG0788	-1.01667	-1.29	-1.45	S-adenosylmethionine decarboxylase family protein	CELLULAR PROCESSES AND SIGNALING	T	Signal transduction mechanisms
PSOLI04743	tremblnew|AAQ74875	COG0676	-1.01	-1.16	-1.32	Actin-1	CELLULAR PROCESSES AND SIGNALING	Z	Cytoskeleton
PSOLI04468	pir|T07974	COG0407	-1.01	-1.26667	-1.59667	40S ribosomal protein S14.	INFORMATION STORAGE AND PROCESSING	J	Translation, ribosomal structure and biogenesis
PSOLI02330	pir|S37271	COG3295	-1.01	-1.01333	-1.30667	60S ribosomal protein L13-1	INFORMATION STORAGE AND PROCESSING	J	Translation, ribosomal structure and biogenesis
PSOLI03953	trembl|Q94F07	COG1947	-1.01	-1.10333	-1.25	Hypothetical protein	POORLY CHARACTERISED	R	General function prediction only
PSOLI04449	pir|S58167	COG1557	-1.00333	-1.39333	-1.55	Fructose-bisphosphate aldolase; putative	METABOLISM	G	Carbohydrate transport and metabolism
PSOLI04921	pir|T51245	COG0800	-1	-1.18333	-1.41667	E3 ubiquitin-protein ligase CIP8	CELLULAR PROCESSES AND SIGNALING	O	Post-translational modification, protein turnover, chaperones
PSOLI04315	pir|T50532	COG1779	-1	-1.12	-1.3	Ribosomal protein S27	INFORMATION STORAGE AND PROCESSING	J	Translation, ribosomal structure and biogenesis
PSOLI04034	trembl|Q9FVZ7	COG1110	-1	-1.15667	-1.37	Putative steroid-binding protein 2 (AtMP2)	POORLY CHARACTERISED	R	General function prediction only
PSOLI04188	trembl|Q8LGH5	COG0394	-0.993333	-1.28333	-1.55333	Ras-related protein Rab7A	POORLY CHARACTERISED	R	General function prediction only
PSOLI04345	trembl|Q84YH4	COG0417	-0.983333	-1.00333	-1.31	Ubiquitin-conjugating enzyme 10 (UBC10)	CELLULAR PROCESSES AND SIGNALING	O	Post-translational modification, protein turnover, chaperones
PSOLI05143	pir|T01509	COG0077	-0.976667	-1.03333	-1.34333	GTP-binding protein SAR1A	CELLULAR PROCESSES AND SIGNALING	U	Intracellular trafficking, secretion and vesicular transport
PSOLI00478	tremblnew|AAO31712	COG0156	-0.973333	-0.963333	-1.36333	Cytochrome P450; putative	METABOLISM	Q	Secondary metabolites biosynthesis, transport and catabolism
PSOLI04354	sprot|IF3B		-0.97	-1.08667	-1.23333	Eukaryotic translation initiation factor 3 subunit 12
PSOLI00165	trembl|Q94B82	COG1363	-0.97	-0.93	-1.31667	UBX domain-containing protein	CELLULAR PROCESSES AND SIGNALING	T	Signal transduction mechanisms
PSOLI04693	pir|T47667	COG1751	-0.97	-1.14	-1.47	60S ribosomal protein L23a	INFORMATION STORAGE AND PROCESSING	J	Translation, ribosomal structure and biogenesis
PSOLI04389	trembl|Q9LTF8	COG2197	-0.966667	-1.18	-1.36	TBC1 domain family member 15	CELLULAR PROCESSES AND SIGNALING	T	Signal transduction mechanisms
PSOLI00857	trembl|Q94IK2		-0.963333	-0.903333	-1.39	Hypothetical protein predicted by Glimmer/Critica
PSOLI00732	trembl|Q6F365		-0.956667	-1.09333	-1.28667	3-ketoacyl-CoA synthase 11
PSOLI04545	trembl|Q40209	COG0092	-0.953333	-1.10667	-1.30667	Ras-related protein RHN1	CELLULAR PROCESSES AND SIGNALING	U	Intracellular trafficking, secretion and vesicular transport
PSOLI00698	tremblnew|BAC81649	COG0406	-0.953333	-1.16	-1.23333	Glutathione-S-transferase	CELLULAR PROCESSES AND SIGNALING	O	Post-translational modification, protein turnover, chaperones
PSOLI04349	trembl|Q9SXE7		-0.946667	-0.85	-1.42	protease inhibitor/seed storage/lipid transfer protein (LTP) family protein
PSOLI02088	trembl|Q8GTE5		-0.943333	-1.00333	-1.27667	Ethylene-responsive transcription factor 1
PSOLI04776	pir|T08443	COG0896	-0.94	-1.10667	-1.37667	Ubiquitin-conjugating enzyme spm2	CELLULAR PROCESSES AND SIGNALING	O	Post-translational modification, protein turnover, chaperones
PSOLI04603	pir|T09613	COG0279	-0.936667	-1.18	-1.50333	Guanine nucleotide-binding protein subunit beta-like protein	CELLULAR PROCESSES AND SIGNALING	T	Signal transduction mechanisms
PSOLI01363	pir|T51979	COG0173	-0.926667	-0.98	-1.3	Multicatalytic endopeptidase complex	CELLULAR PROCESSES AND SIGNALING	O	Post-translational modification, protein turnover, chaperones
PSOLI01728	trembl|Q8LMR3	COG2239	-0.926667	-1.09	-1.23333	Nascent polypeptide-associated complex subunit alpha-like protein 2	INFORMATION STORAGE AND PROCESSING	K	Transcription
PSOLI04212	pir|S51819	COG0397	-0.926667	-1.08667	-1.48	60S ribosomal protein L11 (L5)	INFORMATION STORAGE AND PROCESSING	J	Translation, ribosomal structure and biogenesis
PSOLI01572	tremblnew|AAR24767		-0.913333	-1.34667	-1.57667	Hypothetical protein predicted by Glimmer/Critica
PSOLI00150	pir|S04520		-0.893333	-0.99	-1.33667	Histone H3 (clone pH3c-1)
PSOLI04253	trembl|Q8RUR2	COG0070	-0.893333	-1.06333	-1.6	ADP-ribosylation factor 2	CELLULAR PROCESSES AND SIGNALING	U	Intracellular trafficking, secretion and vesicular transport
PSOLI01571	trembl|Q9FKY1	COG4211	-0.893333	-0.913333	-1.36	Heterogeneous nuclear ribonucleoprotein F	INFORMATION STORAGE AND PROCESSING	A	RNA processing and modification
PSOLI00936	tremblnew|AAQ08403	COG2263	-0.89	-1.26	-1.43333	5-methyltetrahydropteroyltriglutamate--homocysteine S-methyltransferase	METABOLISM	E	Amino acid transport and metabolism
PSOLI02520	trembl|Q8GTD6	COG0619	-0.876667	-1.06333	-1.28333	DNA-damage-repair/toleration protein DRT100 precursor	POORLY CHARACTERISED	R	General function prediction only
PSOLI00537	tremblnew|AAQ96339	COG0504	-0.87	-1.09	-1.31667	Ankyrin repeat domain-containing protein 2	POORLY CHARACTERISED	R	General function prediction only
PSOLI00069	tremblnew|AAQ84318	COG3312	-0.856667	-1.14	-1.32333	Transmembrane and coiled-coil domain-containing protein 1	POORLY CHARACTERISED	S	Function unknown
PSOLI05185	tremblnew|AAT40531	COG3366	-0.853333	-1.03	-1.28	ATP synthase D chain-related	METABOLISM	C	Energy production and conversion
PSOLI00650	trembl|Q9LTX7	COG2030	-0.853333	-1.11667	-1.4	Expressed protein	POORLY CHARACTERISED	R	General function prediction only
PSOLI04314	pir|S46498	COG0096	-0.84	-1.21	-1.32667	GTP-binding nuclear protein Ran/TC4	CELLULAR PROCESSES AND SIGNALING	U	Intracellular trafficking, secretion and vesicular transport
PSOLI00276	sprot|R11C	COG0087	-0.806667	-1.1	-1.23	Ras-related protein Rab11C	CELLULAR PROCESSES AND SIGNALING	U	Intracellular trafficking, secretion and vesicular transport
PSOLI00375	pir|S20870	COG1375	-0.796667	-1.05	-1.24	Tubulin beta-3 chain (Beta-3 tubulin) (Fragment)	CELLULAR PROCESSES AND SIGNALING	Z	Cytoskeleton
PSOLI03501	pir|T13013	COG1792	-0.786667	-1.09333	-1.37	Reticulon family protein (RTNLB7)	CELLULAR PROCESSES AND SIGNALING	U	Intracellular trafficking, secretion and vesicular transport
Cluster 14
PSOLI01600			0.66	1.86	1.72333	Hypothetical protein predicted by Glimmer/Critica
PSOLI03924	pir|T48168		1.10333	1.46	1.56667	LMBR1 integral membrane family protein
PSOLI04604	tremblnew|BAD06522	COG0134	1.11667	1.41333	1.79	12-oxophytodienoate reductase (OPR1)	METABOLISM	CR	Energy production and conversion
PSOLI04635	pir|S35757		1.15	1.78667	1.50333	Provicilin precursor (Type B) (Fragment)
PSOLI03645	pir|T51390	COG0359	1.15	1.46333	1.45667	T-complex protein 1 subunit zeta	CELLULAR PROCESSES AND SIGNALING	O	Post-translational modification, protein turnover, chaperones
PSOLI01371	trembl|Q8VYE2		1.18667	1.91333	1.77333	Import inner membrane translocase subunit TIM50; mitochondrial precursor
PSOLI03570			1.21333	1.34333	1.73333	Hypothetical protein predicted by Glimmer/Critica
PSOLI01556	pir|T06807		1.22667	1.42	1.63667	Nucleosome assembly protein (NAP); putative
PSOLI02359	trembl|Q8RXF8		1.23333	1.27	1.68333	Hypothetical protein predicted by Glimmer/Critica
PSOLI00019			1.27333	1.37667	1.54333	Hypothetical protein predicted by Glimmer/Critica
PSOLI02839			1.28	1.44	1.84667	Hypothetical protein predicted by Glimmer/Critica
PSOLI00298	tremblnew|BAC87320		1.29	1.58667	1.35667	Hypothetical protein predicted by Glimmer/Critica
PSOLI00258			1.30333	1.62333	1.5	Hypothetical protein predicted by Glimmer/Critica
PSOLI04974	pir|S58168		1.30333	1.58	1.88667	Fructose-bisphosphate aldolase; cytoplasmic isozyme 1
PSOLI01230	trembl|Q8VZT4		1.32	1.30333	1.70667	Hypothetical protein predicted by Glimmer/Critica
PSOLI03628			1.33	1.40667	1.51	Hypothetical protein predicted by Glimmer/Critica
PSOLI00972			1.33	1.42	1.63333	Hypothetical protein predicted by Glimmer/Critica
PSOLI03000			1.33333	1.44	1.56333	Hypothetical protein predicted by Glimmer/Critica
PSOLI02184	trembl|Q8L9K2		1.33333	1.48667	1.76333	Copper-binding protein family
PSOLI01195	pir|T46237	COG1863	1.34333	1.41667	1.70667	Ubiquitin-specific protease 26 (UBP26)	CELLULAR PROCESSES AND SIGNALING	O	Post-translational modification, protein turnover, chaperones
PSOLI01784			1.36333	1.56	1.65667	Hypothetical protein predicted by Glimmer/Critica
PSOLI02207			1.38667	1.41667	1.59	Hypothetical protein predicted by Glimmer/Critica
PSOLI00265	pir|S61540	COG3162	1.38667	1.82333	1.71	Chloroplast 30S ribosomal protein S18.	INFORMATION STORAGE AND PROCESSING	J	Translation, ribosomal structure and biogenesis
PSOLI03537			1.41667	1.33333	1.66	Hypothetical protein predicted by Glimmer/Critica
PSOLI04995	pir|S26688		1.42	1.57667	1.96333	Legumin K
PSOLI03272	trembl|Q9ZP90		1.43	1.57667	1.80333	Ferritin-3; chloroplast precursor (EC 1.16.3.1)
PSOLI01248			1.47	1.55333	1.72333	Hypothetical protein predicted by Glimmer/Critica
PSOLI02672	pir|T10542		1.48	1.56333	1.92333	Helicase domain-containing protein
PSOLI05175			1.51333	1.59333	1.47333	Hypothetical protein predicted by Glimmer/Critica
PSOLI01569	tremblnew|BAC99763		1.53667	1.62667	1.96	Hypothetical protein predicted by Glimmer/Critica
Cluster 15
PSOLI01752	trembl|Q8VYF1		0.746667	1.00667	1.27	60S ribosomal protein L15-2
PSOLI04381	pir|T47691	COG0543	0.763333	1.07667	1.18	FK506 binding protein 4	CELLULAR PROCESSES AND SIGNALING	O	Post-translational modification, protein turnover, chaperones
PSOLI03473			0.77	0.99	1.175	Hypothetical protein predicted by Glimmer/Critica
PSOLI02505	pir|T06825		0.773333	1.00333	1.24	Ketol-acid reductoisomerase
PSOLI02000	pir|T00713	COG1015	0.79	1.18	1.09667	SNF2 domain-containing protein / helicase domain-containing protein	INFORMATION STORAGE AND PROCESSING	K	Transcription
PSOLI00697	tremblnew|AAQ82037		0.795	1.215	1.045	Putative polyprotein
PSOLI00550	trembl|Q8LKG0		0.8	1.16333	0.916667	Hypothetical protein predicted by Glimmer/Critica
PSOLI03899	pir|DEPMNB	COG0657	0.813333	1.10667	1.15333	Glyceraldehyde-3-phosphate dehydrogenase	METABOLISM	G	Carbohydrate transport and metabolism
PSOLI01929			0.815	1.03	0.98	Hypothetical protein predicted by Glimmer/Critica
PSOLI00149			0.816667	1.01667	0.936667	Hypothetical protein predicted by Glimmer/Critica
PSOLI02511	tremblnew|AAR98738	COG2443	0.836667	1.05333	1.18333	Signal peptide peptidase family protein	POORLY CHARACTERISED	S	Function unknown
PSOLI03241			0.843333	1.07333	1.21333	Hypothetical protein predicted by Glimmer/Critica
PSOLI03966		COG1376	0.843333	1.02667	1.30333	Tubulin alpha chain	CELLULAR PROCESSES AND SIGNALING	Z	Cytoskeleton
PSOLI03043			0.853333	1.03333	0.956667	Hypothetical protein predicted by Glimmer/Critica
PSOLI03378			0.853333	1	1.24667	Hypothetical protein predicted by Glimmer/Critica
PSOLI01429	trembl|Q8S8S2		0.855	0.95	1.17	Calcineurin B subunit-related
PSOLI01369	trembl|Q8RWE3		0.86	1.08	1.09667	Hypothetical protein predicted by Glimmer/Critica
PSOLI04494	tremblnew|AAM61275		0.863333	1.11333	1.24667	Hydrophobic protein RCI2B
PSOLI04363	pir|S14068		0.866667	1.07	0.866667	Embryonic abundant protein VF30.1 precursor
PSOLI02031	trembl|Q8LBU0		0.866667	0.936667	1.17667	Expressed protein
PSOLI02741	pir|B85061	COG0858	0.866667	0.973333	1.18	Derlin-2.2 (AtDerlin2-2)	INFORMATION STORAGE AND PROCESSING	J	Translation, ribosomal structure and biogenesis
PSOLI03458	pir|S55171		0.876667	0.93	1.19	Hypothetical protein predicted by Glimmer/Critica
PSOLI01437	tremblnew|BAD19412	COG0546	0.88	0.95	1.16333	Peptidylprolyl isomerase D (cyclophilin D)	CELLULAR PROCESSES AND SIGNALING	O	Post-translational modification, protein turnover, chaperones
PSOLI03519	pir|T08854	COG1335	0.88	1.01667	1.27667	Dihydrolipoyl dehydrogenase; mitochondrial precursor	METABOLISM	C	Energy production and conversion
PSOLI04467	trembl|Q8H2B9		0.885	0.945	1.005	60S acidic ribosomal protein P2-2
PSOLI03738			0.886667	0.956667	1.18667	Hypothetical protein predicted by Glimmer/Critica
PSOLI02709	pir|T48021	COG0070	0.886667	0.99	1.03333	ADP-ribosylation factor 2	CELLULAR PROCESSES AND SIGNALING	U	Intracellular trafficking, secretion and vesicular transport
PSOLI03231			0.89	1.26	1.15667	Hypothetical protein predicted by Glimmer/Critica
PSOLI03547	pir|T47458		0.89	1.02333	1.08	Hypothetical protein predicted by Glimmer/Critica
PSOLI00999	trembl|Q9M3H6	COG1744	0.893333	1.03667	0.996667	Probable histone H2B.3	INFORMATION STORAGE AND PROCESSING	B	Chromatin structure and dynamics
PSOLI05210	pir|S00912	COG0022	0.893333	1.07333	1.06	Glutathione-dependent formaldehyde dehydrogenase	METABOLISM	Q	Secondary metabolites biosynthesis, transport and catabolism
PSOLI04626	pir|T02207	COG2581	0.896667	1.11	1.31667	Proteasome (prosome; macropain) 26S subunit; non-ATPase; 3	CELLULAR PROCESSES AND SIGNALING	O	Post-translational modification, protein turnover, chaperones
PSOLI00063	trembl|Q6EW55		0.903333	1.03	0.663333	PetN protein
PSOLI02412	pir|T48014		0.906667	0.966667	1.05667	Serine/threonine protein kinase-like protein
PSOLI02615			0.91	1.02667	1.17667	Hypothetical protein predicted by Glimmer/Critica
PSOLI01181	trembl|Q84L59	COG1190	0.913333	1.11	1.31667	Polypyrimidine tract-binding protein homolog 3	INFORMATION STORAGE AND PROCESSING	A	RNA processing and modification
PSOLI03094	trembl|Q8S0P2	COG3412	0.916667	1.06	1.16333	60S ribosomal protein L28-1	INFORMATION STORAGE AND PROCESSING	J	Translation, ribosomal structure and biogenesis
PSOLI02308	tremblnew|AAR97917	COG0327	0.926667	0.96	1.21333	Eukaryotic initiation factor 4A-10	INFORMATION STORAGE AND PROCESSING	J	Translation, ribosomal structure and biogenesis
PSOLI01496	trembl|Q9LEN6		0.93	1.07	1.25667	Expressed protein
PSOLI02313			0.93	0.906667	1.18	Hypothetical protein predicted by Glimmer/Critica
PSOLI03508	trembl|Q9FVZ7		0.93	0.903333	1.24333	Hypothetical protein predicted by Glimmer/Critica
PSOLI00884	sprot|YCF1		0.933333	1.10333	0.836667	Putative membrane protein ycf1.
PSOLI01434			0.936667	1.17333	1.13	Hypothetical protein predicted by Glimmer/Critica
PSOLI02931	trembl|O65848		0.936667	1.04333	0.66	Annexin-like protein RJ4.
PSOLI00968	tremblnew|BAD19673	COG2597	0.936667	0.906667	1.27	Leucine aminopeptidase 2; chloroplast precursor	POORLY CHARACTERISED	R	General function prediction only
PSOLI01864	trembl|O65748	COG1256	0.943333	1.04667	1.10333	Long-chain-fatty-acid--CoA ligase; putative / long-chain acyl-CoA synthetase; putative	METABOLISM	I	Lipid transport and metabolism
PSOLI04157	pir|A42808		0.946667	0.996667	1.38333	Hypothetical protein predicted by Glimmer/Critica
PSOLI04735	pir|S40240	COG0004	0.946667	0.976667	1.07333	Ubiquitin	INFORMATION STORAGE AND PROCESSING	J	Translation, ribosomal structure and biogenesis
PSOLI01657	tremblnew|AAS60198	COG1369	0.946667	1	1.16667	Hexokinase; putative	METABOLISM	G	Carbohydrate transport and metabolism
PSOLI03148			0.95	0.946667	1.18333	Hypothetical protein predicted by Glimmer/Critica
PSOLI00355	trembl|Q9FFG3		0.95	1.04667	1.11	Hypothetical protein predicted by Glimmer/Critica
PSOLI03533	trembl|Q9XFH4		0.96	0.946667	1.25333	SWI2/SNF2-like protein
PSOLI03649	pir|B96556		0.96	0.976667	1.14333	Glutamate dehydrogenase; putative
PSOLI03368			0.97	1.08333	1.07	Hypothetical protein predicted by Glimmer/Critica
PSOLI04918	pir|H85061		0.973333	0.96	1.09667	Expressed protein
PSOLI01253	trembl|Q40211	COG0394	0.973333	0.93	1.18667	Ras-related protein Rab7.	POORLY CHARACTERISED	R	General function prediction only
PSOLI03114			0.973333	1.17667	1.15333	Hypothetical protein predicted by Glimmer/Critica
PSOLI02325	sprot|AHP1	COG4747	0.98	1.09333	0.993333	Histidine-containing phosphotransfer protein 1.	CELLULAR PROCESSES AND SIGNALING	T	Signal transduction mechanisms
PSOLI01141	trembl|Q8LRL8		0.983333	0.97	1.19667	No apical meristem (NAM) family protein
PSOLI00269	trembl|Q93VI0		0.983333	1.06333	1.18667	Hypothetical protein predicted by Glimmer/Critica
PSOLI04359	tremblnew|BAD17615	COG1627	0.983333	0.946667	1.17667	Elongation factor 1B-gamma; putative / eEF-1B gamma; putative	INFORMATION STORAGE AND PROCESSING	J	Translation, ribosomal structure and biogenesis
PSOLI03369	pir|S23558		0.986667	0.99	1.08333	Mitochondrial processing peptidase alpha chain precursor
PSOLI02802	tremblnew|BAC84070		0.993333	0.976667	1.31	2-oxoglutarate dehydrogenase E1 component; putative / oxoglutarate decarboxylase; putative / alpha-ketoglutaric dehydrogenase; putative
PSOLI03071			0.996667	1.03667	1.33	Hypothetical protein predicted by Glimmer/Critica
PSOLI02751			1	1.00667	1.05667	Hypothetical protein predicted by Glimmer/Critica
PSOLI00317	trembl|Q9MAZ9		1	0.92	1.12667	Clathrin adaptor complex small chain family protein
PSOLI04899	trembl|Q8H176	COG2323	1	1.01333	1.15667	Pyruvate kinase; putative	METABOLISM	G	Carbohydrate transport and metabolism
PSOLI02555	pir|F86214		1.01333	0.966667	0.763333	Elongation factor 1-alpha (EF-1-alpha)
PSOLI04610			1.02	1.01667	1.18	Hypothetical protein predicted by Glimmer/Critica
PSOLI02919			1.02	0.973333	1.25667	Hypothetical protein predicted by Glimmer/Critica
PSOLI02829			1.02	1.01667	1.09667	Hypothetical protein predicted by Glimmer/Critica
PSOLI03067	tremblnew|AAR06297		1.02	1.06333	1.08333	Putative sentrin-specific protease
PSOLI03527			1.02333	1.06333	1.37667	Hypothetical protein predicted by Glimmer/Critica
PSOLI02001	pir|T06453		1.02333	0.913333	1.14333	Legumin B
PSOLI03240			1.02667	1.05333	1.06	Hypothetical protein predicted by Glimmer/Critica
PSOLI03025			1.03667	1.01667	1.14667	Hypothetical protein predicted by Glimmer/Critica
PSOLI00301	sprot|NLTP		1.04	0.65	0.846667	Nonspecific lipid-transfer protein precursor
PSOLI01951	pir|E84688	COG3467	1.04	0.906667	0.986667	Histone H4 variant TH091	INFORMATION STORAGE AND PROCESSING	B	Chromatin structure and dynamics
PSOLI02926	trembl|Q6H800	COG0180	1.04333	1.12667	1.07	Proteasome subunit beta type 3; putative	CELLULAR PROCESSES AND SIGNALING	O	Post-translational modification, protein turnover, chaperones
PSOLI04496	pir|S11862	COG1790	1.04667	0.936667	1.07667	Cysteine proteinase 15A	INFORMATION STORAGE AND PROCESSING	J	Translation, ribosomal structure and biogenesis
PSOLI04247	trembl|Q8GUR9	COG0907	1.04667	1.01333	1.25333	Thioredoxin H-type (TRX-H)	CELLULAR PROCESSES AND SIGNALING	O	Post-translational modification, protein turnover, chaperones
PSOLI00399			1.05	0.946667	1.2	Hypothetical protein predicted by Glimmer/Critica
PSOLI00687			1.05333	0.96	1.22	Hypothetical protein predicted by Glimmer/Critica
PSOLI04600	sprot|MTHR		1.06667	0.88	1.22667	Methylenetetrahydrofolate reductase 2
PSOLI05050	trembl|Q7LVP9	COG0001	1.06667	1.12	1.05667	Ubiquitin	CELLULAR PROCESSES AND SIGNALING	OR	Post-translational modification, protein turnover, chaperones
PSOLI00020			1.07333	0.96	1.25	Hypothetical protein predicted by Glimmer/Critica
PSOLI01541	tremblnew|AAT39966		1.07333	1.10333	1.08	Putative isopenicillin N epimerase
PSOLI04982	pir|T09260	COG0223	1.075	0.635	0.91	Probable aquaporin PIP-type 7a	METABOLISM	G	Carbohydrate transport and metabolism
PSOLI03875	pir|G96836		1.08333	1.06333	1.07667	WD-40 repeat family protein
PSOLI04749	pir|S00912	COG0022	1.09667	0.99	1.24	Alcohol dehydrogenase; class III	METABOLISM	Q	Secondary metabolites biosynthesis, transport and catabolism
PSOLI03847		COG0331	1.1	0.956667	1.22333	DEAD-box ATP-dependent RNA helicase 5	INFORMATION STORAGE AND PROCESSING	A	RNA processing and modification
PSOLI02918			1.105	1.05	1.02	Hypothetical protein predicted by Glimmer/Critica
PSOLI03280			1.12333	1.00667	1.19333	Hypothetical protein predicted by Glimmer/Critica
PSOLI01871	tremblnew|AAR23705	COG0432	1.13	1.01667	1.24667	valyl-tRNA synthetase; putative	INFORMATION STORAGE AND PROCESSING	J	Translation, ribosomal structure and biogenesis
PSOLI04028	tremblnew|BAC83928		1.13667	1.02667	1.20667	Hypothetical protein predicted by Glimmer/Critica
PSOLI04046			1.14	0.99	1.11333	Hypothetical protein predicted by Glimmer/Critica
PSOLI02318	tremblnew|CAG25587		1.15667	0.543333	0.61	Histone H1
PSOLI05110	pir|T09592		1.16	1.21667	1.05667	Protein corA
PSOLI04421	pir|S58316	COG0676	1.19	1.07667	1.17333	Actin-3	CELLULAR PROCESSES AND SIGNALING	Z	Cytoskeleton
PSOLI03344	trembl|Q8W0Z9		1.19667	1.16333	1.24333	Hypothetical protein predicted by Glimmer/Critica
PSOLI01196	pir|A05191	COG1124	1.22	1.33	1.11333	Photosystem I assembly protein ycf3	POORLY CHARACTERISED	R	General function prediction only
PSOLI00905			1.23	1.1	0.916667	Hypothetical protein predicted by Glimmer/Critica
PSOLI03006			1.33	0.973333	1.15333	Hypothetical protein predicted by Glimmer/Critica
Cluster 16
PSOLI00955	trembl|Q8GSN4	COG0101	-2.03	-1.84333	-2.12333	Heat shock protein	CELLULAR PROCESSES AND SIGNALING	O	Post-translational modification, protein turnover, chaperones
PSOLI00921	trembl|Q96FR9		-2.01333	-1.98	-1.94333	3' histone mRNA exonuclease 1
PSOLI01512	pir|S20868	COG1375	-1.94667	-1.98	-2.25667	Tubulin beta-1 chain (Beta-1 tubulin)	CELLULAR PROCESSES AND SIGNALING	Z	Cytoskeleton
PSOLI00860	pir|B35905	COG1051	-1.92	-1.48667	-2.03	ATP-dependent Clp protease ATP-binding subunit clpC homolog; chloroplast precursor	CELLULAR PROCESSES AND SIGNALING	O	Post-translational modification, protein turnover, chaperones
PSOLI00549	pir|T02521	COG0704	-1.90333	-1.94667	-2.21667	ARF GAP-like zinc finger-containing protein ZIGA2 (ZIGA2)	CELLULAR PROCESSES AND SIGNALING	TUZ	Signal transduction mechanisms
PSOLI01229	trembl|Q8LJS2		-1.89	-2.05333	-2.25667	Nucleolar histone deacetylase HD2-P39
PSOLI00465	tremblnew|AAT40492	COG2620	-1.88667	-2.04333	-2.46667	Putative hypersensitive-induced reaction protein; PID superfamily; protein PPLZ12	METABOLISM	C	Energy production and conversion
PSOLI00542	trembl|Q7XVK1		-1.87667	-2.01333	-2.20667	Putative G3BP-like protein
PSOLI05031	pir|T06773	COG1158	-1.86667	-2.07667	-2.34	Ferredoxin--NADP(+) reductase; putative / adrenodoxin reductase; putative	METABOLISM	C	Energy production and conversion
PSOLI00663	pir|B96753		-1.83333	-2.04	-2.26333	Mitochondrial carrier protein family
PSOLI04417	pir|T51183	COG0676	-1.83333	-1.60667	-2.11333	Actin-7 (Actin-2)	CELLULAR PROCESSES AND SIGNALING	Z	Cytoskeleton
PSOLI00977	pir|B86347	COG1947	-1.82667	-1.96667	-2.15667	F-box/LRR-repeat protein 5	POORLY CHARACTERISED	R	General function prediction only
PSOLI00595			-1.80667	-1.83667	-2.11667	Hypothetical protein predicted by Glimmer/Critica
PSOLI03805	trembl|Q7XHJ2		-1.8	-1.61333	-2.11333	Expansin-like A2 precursor
PSOLI00760	tremblnew|CAF02075	COG1439	-1.8	-1.6	-2.10667	Rab GDP dissociation inhibitor beta	CELLULAR PROCESSES AND SIGNALING	O	Post-translational modification, protein turnover, chaperones
PSOLI00557	pir|D96670	COG2761	-1.78	-1.67667	-2.20667	Expressed protein	METABOLISM	I	Lipid transport and metabolism
PSOLI03795	pir|S60473	COG4513	-1.74667	-1.93	-2.03667	2;3-bisphosphoglycerate-independent phosphoglycerate mutase	METABOLISM	G	Carbohydrate transport and metabolism
PSOLI00646	pir|T04608	COG0749	-1.72667	-1.76667	-2.35	ADP;ATP carrier protein; mitochondrial precursor; adenine nucleotide translocator (ANT)	METABOLISM	C	Energy production and conversion
PSOLI04945	pir|T05873	COG0737	-1.72	-1.57667	-2.11667	ATPase family AAA domain-containing protein 1	CELLULAR PROCESSES AND SIGNALING	O	Post-translational modification, protein turnover, chaperones
PSOLI00284	trembl|Q9LWH1	COG0153	-1.68667	-1.74667	-1.98333	Pre-mRNA-splicing factor RBM22	POORLY CHARACTERISED	R	General function prediction only
PSOLI00553	trembl|Q8LB54	COG2889	-1.68667	-1.67667	-1.92	Hypothetical protein; conserved	POORLY CHARACTERISED	S	Function unknown
PSOLI00736	trembl|Q851S7	COG2481	-1.68333	-1.62667	-1.99667	Pescadillo homolog	INFORMATION STORAGE AND PROCESSING	A	RNA processing and modification
PSOLI04280	trembl|Q9ZPK2	COG1502	-1.67333	-1.64	-1.90333	Cinnamyl-alcohol dehydrogenase family / CAD family	CELLULAR PROCESSES AND SIGNALING	V	Defense mechanisms
PSOLI00544	trembl|Q84UB0		-1.62667	-1.73	-1.96333	MYB family transcription factor
PSOLI00679	trembl|Q8LRL8		-1.62333	-1.76333	-1.95333	NAC domain-containing protein 78 (ANAC078)
PSOLI01603	pir|D84638	COG2820	-1.61667	-1.59	-1.95	Pipecolic acid oxidase	POORLY CHARACTERISED	R	General function prediction only
PSOLI04624	pir|T03718	COG0459	-1.61	-1.66	-1.88667	Eukaryotic peptide chain release factor GTP-binding subunit	INFORMATION STORAGE AND PROCESSING	J	Translation, ribosomal structure and biogenesis
PSOLI02730	trembl|Q9LEB4	COG0118	-1.61	-1.61667	-2.15667	RNA-binding protein 45 (RBP45); putative	POORLY CHARACTERISED	R	General function prediction only
PSOLI00603	trembl|Q94JV1	COG2633	-1.60333	-1.5	-1.78667	Protein LRP16 (Fragment)	INFORMATION STORAGE AND PROCESSING	BK	Chromatin structure and dynamics
PSOLI00769	pir|A38230		-1.59667	-1.70333	-2.1	Vacuolar-type proton translocating pyrophosphatase 1; putative
PSOLI00480	tremblnew|AAO31712	COG0156	-1.56667	-1.60667	-2.01333	Cytochrome P450; putative	METABOLISM	Q	Secondary metabolites biosynthesis, transport and catabolism
PSOLI00602	trembl|Q9LJQ6		-1.56667	-1.59333	-1.82667	Expressed protein
PSOLI04962	trembl|Q84MZ5	COG1950	-1.56667	-1.46333	-1.73	Galactinol synthase; putative	METABOLISM	G	Carbohydrate transport and metabolism
PSOLI00721	pir|E84898		-1.55333	-1.62333	-2.02333	Expressed protein
PSOLI00584	pir|T05349	COG1441	-1.55333	-1.68667	-1.92667	Solute carrier family 35 member C2	METABOLISM	GE	Carbohydrate transport and metabolism
PSOLI00822	trembl|Q9SNZ0		-1.54	-1.74667	-2.16667	Heme activated protein
PSOLI00569	trembl|Q8L816		-1.53	-1.54	-1.86333	Phosphoglycerate mutase
PSOLI00619	tremblnew|AAO00895	COG0019	-1.53	-1.86667	-2.13	Heat shock protein 81-3 (HSP81-3) (HSP81.2)	CELLULAR PROCESSES AND SIGNALING	O	Post-translational modification, protein turnover, chaperones
PSOLI00794	trembl|Q8L9M1		-1.51333	-1.65333	-2.03667	Expressed protein
PSOLI00924	pir|F86250		-1.49	-1.57	-1.78667	Hypothetical protein predicted by Glimmer/Critica
PSOLI00835	pir|C96703	COG1050	-1.49	-1.64	-1.85	Glycosyl transferase family 20 protein / trehalose-phosphatase family protein	METABOLISM	G	Carbohydrate transport and metabolism
PSOLI02416	trembl|Q8H110	COG2894	-1.47333	-1.34333	-1.96333	XAP5 family protein	POORLY CHARACTERISED	S	Function unknown
PSOLI00985	pir|E84693	COG1488	-1.47	-1.49333	-1.88	Pumilio homolog 2 (Pumilio-2)	INFORMATION STORAGE AND PROCESSING	J	Translation, ribosomal structure and biogenesis
PSOLI00751	trembl|Q9LTA2		-1.42333	-1.62	-1.9	Putative DNA-binding protein ESCAROLA
PSOLI00615	pir|T06526	COG1371	-1.41333	-1.67667	-2.06333	UDP-glucose 4-epimerase	CELLULAR PROCESSES AND SIGNALING	M	Cell wall/membrane/envelope biogenesis
PSOLI00521	trembl|Q8H0D9		-1.41	-1.76	-2.02333	Sex determination protein tasselseed-2
PSOLI02248	tremblnew|AAP86672	COG1555	-1.38667	-1.54	-1.84	26S proteasome non-ATPase regulatory subunit 14	CELLULAR PROCESSES AND SIGNALING	O	Post-translational modification, protein turnover, chaperones
PSOLI04765	tremblnew|AAP21331	COG3434	-1.33667	-1.60667	-2.07333	60S ribosomal protein L22-2	INFORMATION STORAGE AND PROCESSING	J	Translation, ribosomal structure and biogenesis
PSOLI00518	pir|AJPMQ1	COG0683	-1.25	-1.67667	-1.90333	Glutamine synthetase; putative	METABOLISM	E	Amino acid transport and metabolism
