# Supplementary material for: Transcriptome-Wide Mapping of Pea Seed Ageing Reveals a Pivotal Role for Genes Related to Oxidative Stress and Programmed Cell Death
Source: PLoS One. 2013 Oct 29;8(10):e78471. doi: 10.1371/journal.pone.0078471 (PMC3812160; doi:10.1371/journal.pone.0078471)
Supplement: Table S4 — Functional classification of ageing-responsive genes related to PCD, oxidative stress, ubiquitin-proteolysis and signaling etc. Genes representing at least a 2-fold change (log2 ratio ≥1.0 or ≤−1.0) at one or more time points are included. Expression values corresponding to a log2 ratio ≥1.0 or ≤−1.0 are shaded in light magenta (up-regulation) or light green (down-regulation), and those which were changed by a log2 ratio of ≥1.5 or ≤−1.5 are shaded in dark magenta (up-regulation) or dark green (down-regulation). For KOG annotated genes, the functional category ID and description are shown, and for all genes the cluster to which each gene belongs is also shown. (XLS) [file pone.0078471.s009.xls]

## Sheet: Table S4
Supporting Table S4
Supporting Table S4. Functional classification of ageing-responsive genes related to PCD, oxidative stress, ubiquitin-proteolysis and signaling etc. Genes representing at least a 2-fold change (log2 ratio ≥ 1.0 or ≤ -1.0) at one or more time points are included. Expression values corresponding to a log2 ratio ≥ 1.0 or ≤ -1.0 are shaded in light magenta (up-regulation) or light green (down-regulat…
ProbeID			Expression ratio log2			Gene Product	Function ID	Functional description	Cluster
	Accession number	KOG ID	0d vs 8d	0d vs 12d	0d vs 15d
Proposed or known PCD regulator
PSOLI01229	trembl|Q8LJS2		-1.89	-2.05	-2.26	Nucleolar histone deacetylase HD2-P39			16
PSOLI00817	trembl|Q84MM3		-1.27	-1.15	-1.4	Pheophorbide a oxygenase; chloroplast precursor; accelerated cell death 1			13
PSOLI04371	trembl|Q8LJS2		-1.05	-1.12	-1.41	Histone deacetylase 2a			13
PSOLI04742	trembl|Q947D4		0.42	1.12	0.49	Dehydration-responsive protein RD22 precursor.			10
PSOLI01240	trembl|Q93XB9	COG1629	0.45	1.03	0.76	Bax inhibitor 1 (BI-1) (AtBI-1).	V	Defense mechanisms	10
PSOLI03158	trembl|Q9LTU5		0.62	0.94	1.11	DNA-damage inducible protein DDI1-like			8
PSOLI01902	trembl|Q8SA64	COG0589	0.67	0.83	1.15	NIMA-related protein kinase	R	General function prediction only	8
PSOLI04811	trembl|Q9MB24		0.71	0.89	1.02	Dehydration-responsive protein RD22 precursor			8
PSOLI03354	tremblnew|BAD10818		0.86	0.81	1.06	MA3 domain-containing protein			8
PSOLI03067	tremblnew|AAR06297		1.02	1.06	1.08	Putative sentrin-specific protease			15
PSOLI04496	pir|S11862	COG1790	1.05	0.94	1.08	Cysteine proteinase 15A, papain	J	Translation, ribosomal structure and biogenesis	15
PSOLI02259	trembl|Q8GXD4		1.19	1.26	1.33	Homeobox protein knotted-1-like 4 (KNAT4).			3
PSOLI04472	pir|S24602	COG1543	1.73	0.11	0.09	Cysteine proteinase RD21	O	Post-translational modification, protein turnover, chaperones	9
Mitochondrial genes involved in PCD
PSOLI00646	pir|T04608	COG0749	-1.73	-1.77	-2.35	ADP;ATP carrier protein; mitochondrial precursor; adenine nucleotide translocator (ANT)	C	Energy production and conversion	16
PSOLI00737	trembl|Q8LA08	COG3052	-1.6	-1.78	-1.64	Cytochrome c-1	C	Energy production and conversion	7
PSOLI04405	tremblnew|AAQ87019	COG3126	-1.13	-1.12	-1.34	Voltage-dependent anion-selective channel (VDAC) protein 1.1	P	Inorganic ion transport and metabolism	13
PSOLI00986	pir|T06532	COG0524	-1.07	-1.29	-1.48	Pyruvate dehydrogenase E1 beta subunit; putative	C	Energy production and conversion	13
PSOLI04398	trembl|Q8LBW7	COG3352	-1	-1.05	-1.18	Cytochrome c oxidase family protein	C	Energy production and conversion	11
PSOLI00013	pir|S23558		0.79	0.79	1.09	Mitochondrial-processing peptidase alpha subunit; mitochondrial precursor			8
PSOLI02739	pir|T06532		0.8	0.88	1.16	Pyruvate dehydrogenase E1 component subunit beta; mitochondrial precursor			8
PSOLI01604	pir|S49849	COG0452	0.86	0.93	1.09	Aconitase 1	AJ	RNA processing and modification	8
PSOLI03519	pir|T08854	COG1335	0.88	1.02	1.28	Dihydrolipoyl dehydrogenase; mitochondrial precursor	C	Energy production and conversion	15
PSOLI03775	trembl|O81396	COG0452	1.15	1.07	1.42	Aconitate hydratase; cytoplasmic; putative / citrate hydro-lyase/aconitase; putative	AJ	RNA processing and modification	3
Oxidative stress
PSOLI04501	sprot|GPX4	COG1651	-1.27	-1.33	-1.61	Glutathione peroxidase; putative	O	Post-translational modification, protein turnover, chaperones	13
PSOLI00944	trembl|Q9FT05		-1.11	-1.26	-1.65	Peroxidase 42 (PER42) (P42) (PRXR1)			13
PSOLI00933	pir|A55333	COG1336	-1.1	-1.34	-1.45	Monodehydroascorbate reductase; putative	R	General function prediction only	13
PSOLI04797	pir|DSPMN	COG0876	-1.07	-0.885	-1.06	Mn superoxide dismutase 2; mitochondrial	P	Inorganic ion transport and metabolism	11
PSOLI00698	tremblnew|BAC81649	COG0406	-0.95	-1.16	-1.23	Glutathione-S-transferase	O	Post-translational modification, protein turnover, chaperones	13
PSOLI04794	trembl|Q8GW65	COG1209	-0.91	-0.93	-1.16333	Oxidoreductase; short chain dehydrogenase/reductase family	Q	Secondary metabolites biosynthesis, transport and catabolism	4
PSOLI01145	trembl|Q9LW13	COG0911	-0.88	-0.69	-1.1	Monothiol glutaredoxin-S15 (AtGrxS15).	O	Post-translational modification, protein turnover, chaperones	11
PSOLI00537	tremblnew|AAQ96339	COG0504	-0.87	-1.09	-1.32	Ankyrin repeat domain-containing protein 2	R	General function prediction only	13
PSOLI01032	trembl|Q9FQD6	COG0867	-0.78	-0.91	-1.07	Putative glutathione S-transferase	O	Post-translational modification, protein turnover, chaperones	4
PSOLI00582	trembl|Q9C5W0		-0.77	-1.07	-0.91	Expressed protein			11
PSOLI04083	trembl|Q8SAG2	COG0541	-0.713333	-1.01667	-1.25667	Peroxiredoxin type 2; putative	O	Post-translational modification, protein turnover, chaperones	4
PSOLI05210	pir|S00912	COG0022	0.89	1.07	1.06	Glutathione-dependent formaldehyde dehydrogenase	Q	Secondary metabolites biosynthesis, transport and catabolism	15
PSOLI04247	trembl|Q8GUR9	COG0907	1.05	1.01	1.25	Thioredoxin H-type (TRX-H)	O	Post-translational modification, protein turnover, chaperones	15
PSOLI00489	pir|JC4780		1.2	0.16	0.15	Peroxidase; putative			9
PSOLI05002	pir|S00912	COG0022	1.72	0.85	0.66	Glutathione-dependent formaldehyde dehydrogenase	Q	Secondary metabolites biosynthesis, transport and catabolism	5
Hypersensitive response
PSOLI00465	tremblnew|AAT40492	COG2620	-1.89	-2.04	-2.47	Putative hypersensitive-induced reaction protein; PID superfamily; protein PPLZ12	C	Energy production and conversion	16
PSOLI02439	pir|H84688		-1.42	-1.37	-1.62667	Pathogenesis-related thaumatin family protein			13
PSOLI00748	pir|T01089		-1.26	-1.27	-1.11	MLO-like protein 1			13
PSOLI04511	trembl|O24367	COG0065	-1.22	-1.2	-1.54	Pleiotropic drug resistance protein 1 (NtPDR1).	Q	Secondary metabolites biosynthesis, transport and catabolism	13
PSOLI00691	sprot|GL21		-1.06	-1.12	-1.14	Germin-like protein subfamily 2 member 1 precursor.			11
PSOLI02088	trembl|Q8GTE5		-0.94	-1	-1.28	Ethylene-responsive transcription factor 1			13
PSOLI04872	pir|JC5237		0.9	0.92	1.11	Pathogenesis-related thaumatin family protein			8
Housekeeping genes
PSOLI01474	sprot|EF1A	COG0052	-2.09	-2.38	-3.21	Elongation factor 1-alpha / EF-1-alpha	J	Translation, ribosomal structure and biogenesis	12
PSOLI01512	pir|S20868	COG1375	-1.95	-1.98	-2.26	Tubulin beta-1 chain (Beta-1 tubulin)	Z	Cytoskeleton	16
PSOLI02752	trembl|Q8H9B1	COG0052	-1.84	-2.00	-2.68	Elongation factor 1-alpha	J	Translation, ribosomal structure and biogenesis	12
PSOLI04417	pir|T51183	COG0676	-1.83	-1.61	-2.11	Actin-7 (Actin-2)	Z	Cytoskeleton	16
PSOLI02637	pir|S20868	COG1375	-1.48	-1.64	-1.51	Tubulin beta-1 chain (Beta-1 tubulin)	Z	Cytoskeleton	7
PSOLI00918	trembl|Q96446	COG0676	-1.27	-1.36	-1.74	Actin-66 (Fragment).	Z	Cytoskeleton	13
PSOLI00789	trembl|Q6H4W0	COG1375	-1.18	-1	-1.29	Tubulin beta-7 chain (Beta-7 tubulin) (pTUB22).	Z	Cytoskeleton	13
PSOLI04743	tremblnew|AAQ74875	COG0676	-1.01	-1.16	-1.32	Actin-1	Z	Cytoskeleton	13
PSOLI04322	pir|S20869	COG1375	-0.96	-0.86	-1.08	Tubulin beta-2 chain (Beta-2 tubulin) (Fragment).	Z	Cytoskeleton	11
PSOLI00375	pir|S20868	COG1375	-0.80	-1.05	-1.24	Tubulin beta-1 chain (Beta-1 tubulin)	Z	Intracellular trafficking, secretion and vesicular transport	13
PSOLI00908	pir|DEPMNB		0.42	0.48	1.05	Glyceraldehyde-3-phosphate dehydrogenase B; chloroplast precursor			8
PSOLI02850	trembl|O49907		0.60	0.82	1.14	Polyubiquitin			8
PSOLI04506	trembl|Q9ZRI6	COG0001	0.66	0.99	1.10	Ubiquitin	OR	Post-translational modification, protein turnover, chaperones	8
PSOLI03999	sprot|EF1A	COG0052	0.86	0.70	1.11	Elongation factor 1-alpha (EF-1-alpha); putative	J	Translation, ribosomal structure and biogenesis	8
PSOLI02621	trembl|Q7XZJ1		0.90	0.84	1.08	Actin-3.			8
PSOLI04735	pir|S40240	COG0004	0.95	0.98	1.07	Ubiquitin	J	Translation, ribosomal structure and biogenesis	15
PSOLI02555	pir|F86214		1.01	0.97	0.76	Elongation factor 1-alpha (EF-1-alpha)			15
PSOLI04847	trembl|Q9LKJ2	COG1367	1.02	1.15	1.23	Phosphoglycerate kinase, cytosolic	G	Carbohydrate transport and metabolism	3
PSOLI01951	pir|E84688	COG3467	1.04	0.91	0.99	Histone H4 variant TH091	B	Chromatin structure and dynamics	15
PSOLI05050	trembl|Q7LVP9	COG0001	1.07	1.12	1.06	Ubiquitin	OR	Post-translational modification, protein turnover, chaperones	15
PSOLI04421	pir|S58316	COG0676	1.19	1.08	1.17	Actin-3	Z	Cytoskeleton	15
Transcription factors
PSOLI00544	trembl|Q84UB0		-1.63	-1.73	-1.96	MYB family transcription factor			16
PSOLI00679	trembl|Q8LRL8		-1.62	-1.76	-1.95	NAC domain-containing protein 78 (ANAC078)			16
PSOLI00810	pir|C84779	COG3173	-1.29	-1.35	-1.57	Zinc finger A20 and AN1 domain-containing stress-associated protein 4	R	General function prediction only	13
PSOLI04469	trembl|Q9FFD8		-1.29	-1.55	-1.69	Zinc finger (C2H2 type) family protein			7
PSOLI00705	pir|T51447		-1.16	-1.14	-1.30	Transcriptional regulatory - like protein			13
PSOLI04492	trembl|Q7Y1A7		-1.04	-1.14	-1.31	NAC domain-containing protein 2 (ANAC002).			13
PSOLI01728	trembl|Q8LMR3	COG2239	-0.93	-1.09	-1.23	Nascent polypeptide-associated complex subunit alpha-like protein 2	K	Transcription	13
PSOLI00662	trembl|Q7X9I1		-0.92	-1.01	-1.13	MYB transcription factor R2R3 type			11
PSOLI04021	trembl|Q8L7T4		-0.84	-1.005	-0.975	Zinc finger protein-related			11
PSOLI00791	trembl|Q84TD6		-0.52	-0.82	-1.32	NAC domain-containing protein 29			4
PSOLI01092	trembl|Q9FHJ4	COG0724	0.78	0.77	1.1	MYB protein family	O	Post-translational modification, protein turnover, chaperones	8
PSOLI02000	pir|T00713	COG1015	0.79	1.18	1.10	SNF2 domain-containing protein / helicase domain-containing protein	K	Transcription	15
PSOLI02259	trembl|Q8GXD4		1.19	1.26	1.33	Homeobox protein knotted-1-like 4 (KNAT4).			3
Ubiquitin-proteasome pathway
PSOLI00977	pir|B86347	COG1947	-1.83	-1.97	-2.16	F-box/LRR-repeat protein 5	R	General function prediction only	16
PSOLI02248	tremblnew|AAP86672	COG1555	-1.39	-1.54	-1.84	26S proteasome non-ATPase regulatory subunit 14	O	Post-translational modification, protein turnover, chaperones	16
PSOLI04296	trembl|Q9C5U3	COG0728	-1.13	-1.24	-1.73	26S proteasome AAA-ATPase subunit RPT6a	O	Post-translational modification, protein turnover, chaperones	13
PSOLI03935	trembl|Q9XF99	COG1724	-1.11	-1.27	-1.5	SKP1-like protein 1B	O	Post-translational modification, protein turnover, chaperones	13
PSOLI00184	trembl|Q9M4R0	COG0419	-1.03	-1.05	-1.19	Ubiquitin-conjugating enzyme 1 (UBC1)	O	Post-translational modification, protein turnover, chaperones	11
PSOLI00605	pir|T03985	COG0174	-1.02	-0.81	-1.17	20S proteasome beta subunit A (PBA1) (PRCD)	O	Post-translational modification, protein turnover, chaperones	11
PSOLI04921	pir|T51245	COG0800	-1	-1.18	-1.42	E3 ubiquitin-protein ligase CIP8	O	Post-translational modification, protein turnover, chaperones	13
PSOLI04345	trembl|Q84YH4	COG0417	-0.98	-1.00	-1.31	Ubiquitin-conjugating enzyme 10 (UBC10)	O	Post-translational modification, protein turnover, chaperones	13
PSOLI01831	pir|F86350	COG0180	-0.97	-0.95	-1.17	Proteasome subunit beta type 3; putative	O	Post-translational modification, protein turnover, chaperones	4
PSOLI04776	pir|T08443	COG0896	-0.94	-1.11	-1.38	Ubiquitin-conjugating enzyme spm2	O	Post-translational modification, protein turnover, chaperones	13
PSOLI01363	pir|T51979	COG0173	-0.93	-0.98	-1.3	Multicatalytic endopeptidase complex	O	Post-translational modification, protein turnover, chaperones	13
PSOLI00708	trembl|Q7XK44	COG0619	-0.88	-1.13	-1.15	E3 ubiquitin-protein ligase LRSAM1	R	General function prediction only	11
PSOLI01547	trembl|Q8LB95	COG1816	-0.88	-0.93	-1.15	Ubiquitin fusion degradation protein 1 homolog	O	Post-translational modification, protein turnover, chaperones	4
PSOLI05103	pir|T02207	COG2581	-0.88	-0.79	-1.06	Proteasome (prosome; macropain) 26S subunit; non-ATPase; 3	O	Post-translational modification, protein turnover, chaperones	4
PSOLI01498	tremblnew|AAT07611	COG2502	-0.87	-0.85	-1.02	Tubby-like F-box protein 10 (AtTLP10)	R	General function prediction only	4
PSOLI01813	pir|T09117	COG4414	-0.81	-0.90	-1.06	COP9 signalosome complex subunit 8	OT	Post-translational modification, protein turnover, chaperones	4
PSOLI02528	trembl|Q9SEA9	COG0417	-0.72	-0.88	-1.05	Ubiquitin-conjugating enzyme; putative	O	Post-translational modification, protein turnover, chaperones	4
PSOLI02850	trembl|O49907		0.60	0.82	1.14	Polyubiquitin			8
PSOLI04506	trembl|Q9ZRI6	COG0001	0.66	0.99	1.10	Ubiquitin	OR	Post-translational modification, protein turnover, chaperones	8
PSOLI02364	pir|D96666	COG0417	0.79	0.86	1.02	Ubiquitin-conjugating enzyme 10 (UBC10)	O	Post-translational modification, protein turnover, chaperones	8
PSOLI02498	pir|G86335	COG2581	0.80	0.85	1.08	Probable 26S proteasome non-ATPase regulatory subunit 3a	O	Post-translational modification, protein turnover, chaperones	8
PSOLI04626	pir|T02207	COG2581	0.90	1.11	1.32	Proteasome (prosome; macropain) 26S subunit; non-ATPase; 3	O	Post-translational modification, protein turnover, chaperones	15
PSOLI02926	trembl|Q6H800	COG0180	1.04	1.13	1.07	Proteasome subunit beta type 3; putative	O	Post-translational modification, protein turnover, chaperones	15
PSOLI05050	trembl|Q7LVP9	COG0001	1.06667	1.12	1.05667	Ubiquitin	OR	Post-translational modification, protein turnover, chaperones	15
PSOLI00321	tremblnew|CAC87837	COG2166	1.09	1.13333	1.48	Cullin-1	D	Cell cycle control, cell division and chromosome pairing	3
PSOLI02431	trembl|Q9MAG9	COG2502	1.11	1.21	1.31	Tubby-like F-box protein 7 (AtTLP7)	R	General function prediction only	3
PSOLI02949	pir|H84920	COG2502	1.13	1.14	1.48	Tubby-like F-box protein 3 (AtTLP3)	R	General function prediction only	3
PSOLI01195	pir|T46237	COG1863	1.34	1.42	1.71	Ubiquitin-specific protease 26 (UBP26)	O	Post-translational modification, protein turnover, chaperones	14
G proteins
PSOLI00549	pir|T02521	COG0704	-1.90	-1.95	-2.22	ARF GAP-like zinc finger-containing protein ZIGA2 (ZIGA2)	TUZ	Signal transduction mechanisms	16
PSOLI00760	tremblnew|CAF02075	COG1439	-1.8	-1.6	-2.11	Rab GDP dissociation inhibitor beta	O	Post-translational modification, protein turnover, chaperones	16
PSOLI00372	trembl|Q9M8Z5	COG2484	-1.76	-1.65	-1.71	Guanine nucleotide-binding protein-like 3	R	General function prediction only	7
PSOLI01563	tremblnew|AAT41857	COG3103	-1.32	-1.33	-1.60	Protein YIPF5 (YIP1 family member 5).	U	Intracellular trafficking, secretion and vesicular transport	13
PSOLI04188	trembl|Q8LGH5	COG0394	-0.99	-1.28	-1.55	Ras-related protein Rab7A	R	General function prediction only	13
PSOLI05143	pir|T01509	COG0077	-0.98	-1.03	-1.34	GTP-binding protein SAR1A	U	Intracellular trafficking, secretion and vesicular transport	13
PSOLI04389	trembl|Q9LTF8	COG2197	-0.97	-1.18	-1.36	TBC1 domain family member 15	T	Signal transduction mechanisms	13
PSOLI04545	trembl|Q40209	COG0092	-0.95	-1.11	-1.31	Ras-related protein RHN1	U	Intracellular trafficking, secretion and vesicular transport	13
PSOLI04603	pir|T09613	COG0279	-0.94	-1.18	-1.50	Guanine nucleotide-binding protein subunit beta-like protein	T	Signal transduction mechanisms	13
PSOLI04253	trembl|Q8RUR2	COG0070	-0.89	-1.06	-1.6	ADP-ribosylation factor 2	U	Intracellular trafficking, secretion and vesicular transport	13
PSOLI04314	pir|S46498	COG0096	-0.84	-1.21	-1.33	GTP-binding nuclear protein Ran/TC4	U	Intracellular trafficking, secretion and vesicular transport	13
PSOLI00276	sprot|R11C	COG0087	-0.81	-1.1	-1.23	Ras-related protein Rab11C	U	Intracellular trafficking, secretion and vesicular transport	13
PSOLI01337	trembl|Q9FHQ2	COG0075	-0.78	-0.1	-1.03	ADP-ribosylation factor-like protein 8B	R	General function prediction only	4
PSOLI00314	tremblnew|BAD09932	COG2197	0.78	0.66	1.03	GTPase activator protein of Rab-related small GTPases-like protein	T	Signal transduction mechanisms	8
PSOLI04100	trembl|Q8GW99	COG0322	0.89	0.88	1.03	Guanine nucleotide-binding protein subunit beta-like protein 1	R	General function prediction only	8
PSOLI02709	pir|T48021	COG0070	0.89	0.99	1.03	ADP-ribosylation factor 2	U	Intracellular trafficking, secretion and vesicular transport	15
PSOLI01253	trembl|Q40211	COG0394	0.97	0.93	1.19	Ras-related protein Rab7.	R	General function prediction only	15
Molecular chaperones
PSOLI00562	tremblnew|AAN33193	COG0357	-2.27	-2.36	-2.77	T-complex protein 1 subunit epsilon	O	Post-translational modification, protein turnover, chaperones	12
PSOLI00955	trembl|Q8GSN4	COG0101	-2.03	-1.84	-2.12	Heat shock protein	O	Post-translational modification, protein turnover, chaperones	16
PSOLI04905	pir|B86295	COG0101	-1.93	-2.32	-2.57	Heat shock 70 kDa protein.	O	Post-translational modification, protein turnover, chaperones	12
PSOLI00860	pir|B35905	COG1051	-1.92	-1.49	-2.03	ATP-dependent Clp protease ATP-binding subunit clpC homolog; chloroplast precursor	O	Post-translational modification, protein turnover, chaperones	16
PSOLI00619	tremblnew|AAO00895	COG0019	-1.53	-1.87	-2.13	Heat shock protein 81-3 (HSP81-3) (HSP81.2)	O	Post-translational modification, protein turnover, chaperones	16
PSOLI02110	pir|T09684	COG0710	-1.25	-1.19	-1.57	17.9 kDa class II heat shock protein.	O	Post-translational modification, protein turnover, chaperones	13
PSOLI04215	trembl|Q9XG89	COG0841	-1.2	-1.23	-1.50	14-3-3-like protein A (VFA-1433A).	O	Post-translational modification, protein turnover, chaperones	13
PSOLI00725	trembl|Q9SAU8	COG0101	-1.10	-1.23	-1.55	Heat shock cognate 70 kDa protein 1 (Hsc70.1).	O	Post-translational modification, protein turnover, chaperones	13
PSOLI00088	trembl|Q9SF16	COG0361	-0.98	-1.03	-1.11	T-complex protein 1 subunit eta	O	Post-translational modification, protein turnover, chaperones	11
PSOLI02041	trembl|Q8H1A6	COG0710	-0.89	-0.63	-1.19	18.1 kDa class I heat shock protein (HSP 18.1).	O	Post-translational modification, protein turnover, chaperones	11
PSOLI01557	trembl|Q9SWB5	COG0712	-0.65	-0.65	-1.01	Chaperone protein dnaJ 3 (AtJ3) (AtDjA3); seed maturation protein PM37	O	Post-translational modification, protein turnover, chaperones	4
PSOLI03407	pir|T06598	COG0100	0.68	1.06	1.05	dnaK-type molecular chaperone BiP-A	O	Post-translational modification, protein turnover, chaperones	8
PSOLI02763	trembl|Q9T0N0	COG0841	0.71	0.79	1.06	14-3-3-like protein	O	Post-translational modification, protein turnover, chaperones	8
PSOLI01437	tremblnew|BAD19412	COG0546	0.88	0.95	1.16	Peptidylprolyl isomerase D (cyclophilin D)	O	Post-translational modification, protein turnover, chaperones	15
PSOLI03645	pir|T51390	COG0359	1.15	1.46	1.46	T-complex protein 1 subunit zeta	O	Post-translational modification, protein turnover, chaperones	14
Seed specific
PSOLI01459	trembl|Q944P7	COG2597	-1.36	-1.39	-1.51	Embryonic abundant protein USP92 precursor.	R	General function prediction only	13
PSOLI02231	pir|FWPMVA		-1.18	-1.29	-1.68	Provicilin (Type A) (Fragment).			13
PSOLI05207	pir|S49175		-1.17	-0.74	-0.91	Legumain; Vacuolar processing enzyme			11
PSOLI04374	trembl|Q9SEL1		-1.16	-1.17	-1.35	Expressed protein			13
PSOLI04349	trembl|Q9SXE7		-0.95	-0.85	-1.42	protease inhibitor/seed storage/lipid transfer protein (LTP) family protein			13
PSOLI01557	trembl|Q9SWB5	COG0712	-0.65	-0.65	-1.01	Chaperone protein dnaJ 3 (AtJ3) (AtDjA3); seed maturation protein PM37	O	Post-translational modification, protein turnover, chaperones	4
PSOLI00637	sprot|CVCB		-0.07	-0.32	-1.37	Convicilin precursor (Fragment)			2
PSOLI04811	trembl|Q9MB24		0.71	0.90	1.02	Dehydration-responsive protein RD22 precursor			8
PSOLI04363	pir|S14068		0.87	1.07	0.87	Embryonic abundant protein VF30.1 precursor			15
PSOLI04996	pir|S00336		1.0	1.36	1.03	Legumin J precursor			10
PSOLI02001	pir|T06453		1.02	0.91	1.14	Legumin B			15
PSOLI04635	pir|S35757		1.15	1.79	1.50	Provicilin precursor (Type B) (Fragment)			14
PSOLI04995	pir|S26688		1.42	1.58	1.96	Legumin K			14
PSOLI04998	pir|T06453		1.74	1.82	1.73	Legumin J precursor			6
Protein kinases and phosphatases
PSOLI00769	pir|A38230		-1.60	-1.70	-2.1	Vacuolar-type proton translocating pyrophosphatase 1; putative			16
PSOLI00380	pir|T06134		-1.29	-1.18	-1.70	Protein kinase APK1B; chloroplast precursor			13
PSOLI00523	pir|T46084	COG0032	-1.12	-0.98	-0.88	Calcium-dependent protein kinase; putative / CDPK; putative	T	Signal transduction mechanisms	11
PSOLI01607	trembl|Q9FSZ1	COG0440	-1.11	-1.19	-1.35	Mob1, Mps one binder kinase activator-like 1A	D	Cell cycle control, cell division and chromosome pairing	13
PSOLI02545	trembl|Q8LR51		0.80	0.95	1.06	Putative casein kinase I			8
PSOLI02412	pir|T48014		0.91	0.97	1.06	Serine/threonine protein kinase-like protein			15
PSOLI02886	trembl|Q9LS26		0.92	0.93	1.12	Protein kinase family protein			8
PSOLI00061	trembl|Q8W4I7	COG0032	0.94	0.81	1.07	Calcium-dependent protein kinase; putative / CDPK; putative	T	Signal transduction mechanisms	8
PSOLI02325	sprot|AHP1	COG4747	0.98	1.09	0.99	Histidine-containing phosphotransfer protein 1.	T	Signal transduction mechanisms	15
PSOLI02408	tremblnew|AAN85416		1.09	0.26	0.40	Purple acid phosphatase-like protein			9
PSOLI05111	pir|T00952		1.09	1.07	1.26	Leucine-rich repeat family protein / protein kinase family protein			3
